# Supplementary material for: Unsupervised Deep Representation Learning and Probabilistic Clustering for the Systems-Level Discovery of Germline Mutation Signatures in Pediatric Cancers
Source: Biomedicines. 2026 Jun 24;14(7):1438. doi: 10.3390/biomedicines14071438 (PMC13404483; doi:10.3390/biomedicines14071438)
Supplement: Supplementary file 1 [file biomedicines-14-01438-s001.zip]

Archive with 9 entries (9 files):
- S6.csv
- S7.csv
- S8.csv
- S3.pdf
- S9.pdf
- S5.pdf
- S4.pdf
- S1.pdf
- S2.pdf
