# Supplementary material for: Unsupervised Deep Representation Learning and Probabilistic Clustering for the Systems-Level Discovery of Germline Mutation Signatures in Pediatric Cancers
Source: Biomedicines. 2026 Jun 24;14(7):1438. doi: 10.3390/biomedicines14071438 (PMC13404483; doi:10.3390/biomedicines14071438)
Supplement: Supplementary file 1 [file biomedicines-14-01438-s001.zip › S6.csv]

GMS	set_id	set_name	source	k_overlap	n_in_GMS	set_size	universe	pval	FDR
GMS1	reactome:Extracellular matrix organization	Extracellular matrix organization	reactome	163	5785	309	17992	3.628819188241788e-14	2.717743650713883e-10
GMS1	reactome:Degradation of the extracellular matrix	Degradation of the extracellular matrix	reactome	79	5785	138	17992	9.86233809135667e-10	4.7146172816298225e-07
GMS1	kegg:KEGG_hsa04820	KEGG_hsa04820	kegg	114	5785	222	17992	1.99361198126941e-09	4.899039126603618e-07
GMS1	reactome:RHO GTPase cycle	RHO GTPase cycle	reactome	190	5785	419	17992	8.135792795243729e-09	2.8561717581802517e-06
GMS1	kegg:KEGG_hsa02010	KEGG_hsa02010	kegg	33	5785	45	17992	1.716603949518708e-08	2.96845327418624e-06
GMS1	reactome:RAC1 GTPase cycle	RAC1 GTPase cycle	reactome	92	5785	177	17992	3.287250275861598e-08	8.489418298627401e-06
GMS1	reactome:Collagen formation	Collagen formation	reactome	53	5785	90	17992	1.535306216279544e-07	3.194005561793407e-05
GMS1	reactome:ECM proteoglycans	ECM proteoglycans	reactome	46	5785	76	17992	3.283154527108406e-07	5.901273273205734e-05
GMS1	reactome:Ion channel transport	Ion channel transport	reactome	81	5785	160	17992	8.782684241691789e-07	0.00015179180734025468
GMS1	reactome:Collagen biosynthesis and modifying enzymes	Collagen biosynthesis and modifying enzymes	reactome	41	5785	67	17992	9.41388234741603e-07	0.00016145886151278118
GMS1	reactome:NCAM1 interactions	NCAM1 interactions	reactome	29	5785	42	17992	1.0239301829311688e-06	0.00017168405485147386
GMS1	reactome:Assembly of collagen fibrils and other multimeric structures	Assembly of collagen fibrils and other multimeric structures	reactome	38	5785	61	17992	1.2417992388904744e-06	0.00020667218740289762
GMS1	reactome:Sensory processing of sound by outer hair cells of the cochlea	Sensory processing of sound by outer hair cells of the cochlea	reactome	34	5785	53	17992	1.6986758551216703e-06	0.00027656412400633106
GMS1	reactome:NCAM signaling for neurite out-growth	NCAM signaling for neurite out-growth	reactome	38	5785	62	17992	2.215130199889327e-06	0.00034462305756185997
GMS1	reactome:Collagen chain trimerization	Collagen chain trimerization	reactome	29	5785	44	17992	4.424215914775503e-06	0.000629276846172812
GMS1	reactome:Laminin interactions	Laminin interactions	reactome	22	5785	30	17992	4.427285569573708e-06	0.000629276846172812
GMS1	kegg:KEGG_hsa04512	KEGG_hsa04512	kegg	48	5785	87	17992	7.477191348076982e-06	0.000634745570984935
GMS1	reactome:Diseases associated with O-glycosylation of proteins	Diseases associated with O-glycosylation of proteins	reactome	40	5785	68	17992	5.211565725332103e-06	0.0007053822814262754
GMS1	reactome:Attachment of bacteria to epithelial cells	Attachment of bacteria to epithelial cells	reactome	18	5785	23	17992	7.322268870263582e-06	0.0009139818720949009
GMS1	reactome:Biofilm formation	Biofilm formation	reactome	18	5785	23	17992	7.322268870263582e-06	0.0009139818720949009
GMS1	reactome:Ion transport by P-type ATPases	Ion transport by P-type ATPases	reactome	29	5785	45	17992	8.621037336679791e-06	0.00103581533091188
GMS1	reactome:Developmental Biology	Developmental Biology	reactome	459	5785	1215	17992	1.0047563185967434e-05	0.0011881507876964016
GMS1	reactome:Interaction between L1 and Ankyrins	Interaction between L1 and Ankyrins	reactome	21	5785	29	17992	1.0202699722082603e-05	0.001200179357883518
GMS1	reactome:Signaling by Rho GTPases	Signaling by Rho GTPases	reactome	243	5785	603	17992	1.1256381835769536e-05	0.0012969660876208716
GMS1	kegg:KEGG_hsa04974	KEGG_hsa04974	kegg	52	5785	99	17992	2.0624169026596472e-05	0.0014814499259258296
GMS1	reactome:Sensory processing of sound	Sensory processing of sound	reactome	40	5785	70	17992	1.3799902144629434e-05	0.0015198833401251673
GMS1	reactome:Integrin cell surface interactions	Integrin cell surface interactions	reactome	46	5785	84	17992	1.494954411471678e-05	0.0016148382556223878
GMS1	reactome:Signaling by Rho GTPases, Miro GTPases and RHOBTB3	Signaling by Rho GTPases, Miro GTPases and RHOBTB3	reactome	247	5785	617	17992	1.6572982888670972e-05	0.00174817736874488
GMS1	kegg:KEGG_hsa04360	KEGG_hsa04360	kegg	81	5785	173	17992	3.776021777854831e-05	0.0023197691685268693
GMS1	reactome:tRNA processing in the mitochondrion	tRNA processing in the mitochondrion	reactome	21	5785	30	17992	2.3678666077936685e-05	0.0023231976831400935
GMS1	kegg:KEGG_hsa05412	KEGG_hsa05412	kegg	44	5785	82	17992	4.431470737714194e-05	0.002687082710959425
GMS1	reactome:Transport of small molecules	Transport of small molecules	reactome	258	5785	652	17992	2.8574682483796834e-05	0.002708928126776149
GMS1	reactome:Sensory processing of sound by inner hair cells of the cochlea	Sensory processing of sound by inner hair cells of the cochlea	reactome	35	5785	62	17992	6.633625660852123e-05	0.0053040676636308005
GMS1	kegg:KEGG_hsa05206	KEGG_hsa05206	kegg	70	5785	149	17992	0.00010782530014757931	0.0057866244412534225
GMS1	reactome:rRNA processing in the mitochondrion	rRNA processing in the mitochondrion	reactome	24	5785	38	17992	8.342216545155648e-05	0.0064162196731284305
GMS1	reactome:RHOA GTPase cycle	RHOA GTPase cycle	reactome	68	5785	143	17992	8.474484671935026e-05	0.006476351075137284
GMS1	reactome:CDC42 GTPase cycle	CDC42 GTPase cycle	reactome	70	5785	149	17992	0.00010782530014757931	0.007832886856880269
GMS1	kegg:KEGG_hsa04510	KEGG_hsa04510	kegg	84	5785	187	17992	0.00016543687519079075	0.008130787055429495
GMS1	reactome:Protein-protein interactions at synapses	Protein-protein interactions at synapses	reactome	45	5785	87	17992	0.00011692499834470466	0.008261229128329635
GMS1	kegg:KEGG_hsa04981	KEGG_hsa04981	kegg	18	5785	27	17992	0.00024294264971868313	0.010802849824157442
GMS1	reactome:MET activates PTK2 signaling	MET activates PTK2 signaling	reactome	19	5785	29	17992	0.00022984954695670265	0.014226610526234697
GMS1	reactome:NRAGE signals death through JNK	NRAGE signals death through JNK	reactome	32	5785	58	17992	0.00024022538017790798	0.01466680391803597
GMS1	reactome:FASTK family proteins regulate processing and stability of mitochondrial RNAs	FASTK family proteins regulate processing and stability of mitochondrial RNAs	reactome	14	5785	19	17992	0.00024679458942746907	0.014946039987213949
GMS1	reactome:Mitochondrial mRNA modification	Mitochondrial mRNA modification	reactome	16	5785	23	17992	0.0002581271556449527	0.015366075615320865
GMS1	reactome:Neurexins and neuroligins	Neurexins and neuroligins	reactome	31	5785	56	17992	0.00027605001733286926	0.016151801534986736
GMS1	kegg:KEGG_hsa04144	KEGG_hsa04144	kegg	98	5785	230	17992	0.0005229855346825834	0.01940442360546854
GMS1	kegg:KEGG_hsa05165	KEGG_hsa05165	kegg	123	5785	298	17992	0.0005252380463549626	0.01940442360546854
GMS1	reactome:Nervous system development	Nervous system development	reactome	196	5785	499	17992	0.00039333438376579845	0.02089228589704482
GMS1	reactome:Infection with Enterobacteria	Infection with Enterobacteria	reactome	20	5785	32	17992	0.0004000856882166416	0.02110123296444015
GMS1	reactome:Collagen degradation	Collagen degradation	reactome	34	5785	64	17992	0.0004046189482456958	0.021290347843522937
GMS1	kegg:KEGG_hsa00500	KEGG_hsa00500	kegg	21	5785	35	17992	0.0006332807049135937	0.022231485798808792
GMS1	reactome:Axon guidance	Axon guidance	reactome	187	5785	475	17992	0.0004622886349382404	0.023499323642064217
GMS1	kegg:KEGG_hsa04020	KEGG_hsa04020	kegg	100	5785	237	17992	0.0006923630269826628	0.02394550350357076
GMS1	reactome:Notch-HLH transcription pathway	Notch-HLH transcription pathway	reactome	17	5785	26	17992	0.0005118141932735408	0.02566839574658463
GMS1	reactome:Diseases of glycosylation	Diseases of glycosylation	reactome	64	5785	140	17992	0.0005287371109747831	0.026340721528561924
GMS1	reactome:Developmental Lineage of Pancreatic Ductal Cells	Developmental Lineage of Pancreatic Ductal Cells	reactome	16	5785	24	17992	0.0005431928513998638	0.02694140614845947
GMS1	reactome:Fibronectin matrix formation	Fibronectin matrix formation	reactome	13	5785	18	17992	0.0005731590564417035	0.027896758739928917
GMS1	reactome:Non-integrin membrane-ECM interactions	Non-integrin membrane-ECM interactions	reactome	38	5785	75	17992	0.0006523530574809673	0.030283199370831352
GMS1	reactome:RHOG GTPase cycle	RHOG GTPase cycle	reactome	35	5785	68	17992	0.0007253796118061643	0.03272656449409819
GMS1	kegg:KEGG_hsa04934	KEGG_hsa04934	kegg	64	5785	144	17992	0.001299750126217689	0.038653078594333694
GMS1	kegg:KEGG_hsa05416	KEGG_hsa05416	kegg	30	5785	58	17992	0.00153156629791758	0.0426940571795467
GMS1	kegg:KEGG_hsa03460	KEGG_hsa03460	kegg	27	5785	51	17992	0.001660680777381644	0.04430696314054226
GMS1	reactome:Signaling by Receptor Tyrosine Kinases	Signaling by Receptor Tyrosine Kinases	reactome	184	5785	475	17992	0.0012529633194545272	0.04862103603023198
GMS1	kegg:KEGG_hsa04925	KEGG_hsa04925	kegg	43	5785	91	17992	0.0018536123672274266	0.04889557142703308
GMS1	reactome:Anchoring fibril formation	Anchoring fibril formation	reactome	11	5785	15	17992	0.0012863417435844226	0.04974445145413908
GMS1	reactome:Defective GALNT12 causes CRCS1	Defective GALNT12 causes CRCS1	reactome	12	5785	17	17992	0.0013070252736162914	0.05030993396328113
GMS1	reactome:Formation of the dystrophin-glycoprotein complex (DGC)	Formation of the dystrophin-glycoprotein complex (DGC)	reactome	19	5785	32	17992	0.001364552473134129	0.05154370230236967
GMS1	reactome:Transport of Mature mRNA Derived from an Intronless Transcript	Transport of Mature mRNA Derived from an Intronless Transcript	reactome	22	5785	39	17992	0.001495274914535978	0.055075142261957956
GMS1	kegg:KEGG_hsa04814	KEGG_hsa04814	kegg	77	5785	182	17992	0.0024499750016186306	0.05957777751331972
GMS1	reactome:Glucose metabolism	Glucose metabolism	reactome	39	5785	81	17992	0.0019267923814531636	0.0667664764728878
GMS1	reactome:G alpha (12/13) signalling events	G alpha (12/13) signalling events	reactome	35	5785	71	17992	0.0019401096203276599	0.06680332626263341
GMS1	reactome:SUMOylation of DNA damage response and repair proteins	SUMOylation of DNA damage response and repair proteins	reactome	35	5785	71	17992	0.0019401096203276599	0.06680332626263341
GMS1	reactome:O-linked glycosylation	O-linked glycosylation	reactome	54	5785	120	17992	0.0021322203802296106	0.07118384472956744
GMS1	reactome:Transport of Mature mRNAs Derived from Intronless Transcripts	Transport of Mature mRNAs Derived from Intronless Transcripts	reactome	22	5785	40	17992	0.0023220546010845615	0.07489551233158419
GMS1	reactome:Chromatin modifying enzymes	Chromatin modifying enzymes	reactome	85	5785	204	17992	0.002562992432138492	0.0813796594849041
GMS1	reactome:Defective TPR may confer susceptibility towards thyroid papillary carcinoma (TPC)	Defective TPR may confer susceptibility towards thyroid papillary carcinoma (TPC)	reactome	18	5785	31	17992	0.002575393527464766	0.08139748983402603
GMS1	reactome:Regulation of Glucokinase by Glucokinase Regulatory Protein	Regulation of Glucokinase by Glucokinase Regulatory Protein	reactome	18	5785	31	17992	0.002575393527464766	0.08139748983402603
GMS1	kegg:KEGG_hsa04919	KEGG_hsa04919	kegg	46	5785	102	17992	0.0041444454968711944	0.08340696562453279
GMS1	kegg:KEGG_hsa00310	KEGG_hsa00310	kegg	29	5785	59	17992	0.004813039662359668	0.09356230692473991
GMS1	reactome:Diseases of metabolism	Diseases of metabolism	reactome	100	5785	247	17992	0.0033579934234415246	0.09853884009019331
GMS1	reactome:Metabolism of carbohydrates and carbohydrate derivatives	Metabolism of carbohydrates and carbohydrate derivatives	reactome	111	5785	278	17992	0.003558321957433442	0.10175118429006541
GMS1	reactome:Interactions of Rev with host cellular proteins	Interactions of Rev with host cellular proteins	reactome	19	5785	34	17992	0.0035806534793103822	0.10175118429006541
GMS1	reactome:SLC-mediated transport of inorganic anions	SLC-mediated transport of inorganic anions	reactome	19	5785	34	17992	0.0035806534793103822	0.10175118429006541
GMS1	reactome:Synthesis of PA	Synthesis of PA	reactome	19	5785	34	17992	0.0035806534793103822	0.10175118429006541
GMS1	reactome:Vesicle-mediated transport	Vesicle-mediated transport	reactome	224	5785	601	17992	0.0039027391070505226	0.10779718146991024
GMS1	reactome:Diseases of DNA repair	Diseases of DNA repair	reactome	26	5785	51	17992	0.003984112885522337	0.10922045009951058
GMS1	reactome:Chromatin organization	Chromatin organization	reactome	89	5785	218	17992	0.00412947343670874	0.11148475030298528
GMS1	reactome:Nuclear import of Rev protein	Nuclear import of Rev protein	reactome	18	5785	32	17992	0.004132189168747015	0.11148475030298528
GMS1	reactome:Transport of the SLBP independent Mature mRNA	Transport of the SLBP independent Mature mRNA	reactome	18	5785	32	17992	0.004132189168747015	0.11148475030298528
GMS1	reactome:ABC-family proteins mediated transport	ABC-family proteins mediated transport	reactome	37	5785	79	17992	0.004476932824825446	0.11750902652824548
GMS1	kegg:KEGG_hsa04979	KEGG_hsa04979	kegg	24	5785	48	17992	0.007575946129478619	0.12411260518784446
GMS1	reactome:SUMOylation of RNA binding proteins	SUMOylation of RNA binding proteins	reactome	22	5785	42	17992	0.005148811149383771	0.12990078560653287
GMS1	reactome:Cellular response to heat stress	Cellular response to heat stress	reactome	41	5785	90	17992	0.005288058154424544	0.13275093923308454
GMS1	reactome:Long-term potentiation	Long-term potentiation	reactome	12	5785	19	17992	0.005336715947381901	0.1336737278771199
GMS1	reactome:Inositol phosphate metabolism	Inositol phosphate metabolism	reactome	34	5785	72	17992	0.0053543451130431815	0.1339659532292363
GMS1	reactome:Stimuli-sensing channels	Stimuli-sensing channels	reactome	44	5785	98	17992	0.00549066876584013	0.13556521519878686
GMS1	reactome:SUMOylation of chromatin organization proteins	SUMOylation of chromatin organization proteins	reactome	26	5785	52	17992	0.005561731186696734	0.13701861436699805
GMS1	reactome:SLC transporter disorders	SLC transporter disorders	reactome	42	5785	93	17992	0.005796321964154327	0.1405951033523785
GMS1	reactome:ABC transporters in lipid homeostasis	ABC transporters in lipid homeostasis	reactome	11	5785	17	17992	0.0058762130996340275	0.14147446278123108
GMS1	reactome:Defective C1GALT1C1 causes TNPS	Defective C1GALT1C1 causes TNPS	reactome	11	5785	17	17992	0.0058762130996340275	0.14147446278123108
GMS1	reactome:Defective GALNT3 causes HFTC	Defective GALNT3 causes HFTC	reactome	11	5785	17	17992	0.0058762130996340275	0.14147446278123108
GMS1	reactome:Plasma lipoprotein remodeling	Plasma lipoprotein remodeling	reactome	18	5785	33	17992	0.006386919295446872	0.14838274460398207
GMS1	reactome:Transport of the SLBP Dependant Mature mRNA	Transport of the SLBP Dependant Mature mRNA	reactome	18	5785	33	17992	0.006386919295446872	0.14838274460398207
GMS1	reactome:Formation of the cornified envelope	Formation of the cornified envelope	reactome	49	5785	112	17992	0.0065097576134224575	0.15016553804761373
GMS1	reactome:Mismatch repair (MMR) directed by MSH2:MSH6 (MutSalpha)	Mismatch repair (MMR) directed by MSH2:MSH6 (MutSalpha)	reactome	9	5785	13	17992	0.006749107371401663	0.15336354286860426
GMS1	reactome:Disorders of transmembrane transporters	Disorders of transmembrane transporters	reactome	63	5785	150	17992	0.006932199901876891	0.15657534182977398
GMS1	reactome:Cell death signalling via NRAGE, NRIF and NADE	Cell death signalling via NRAGE, NRIF and NADE	reactome	34	5785	73	17992	0.006972133381229713	0.15680560400362198
GMS1	reactome:Defective B3GALTL causes PpS	Defective B3GALTL causes PpS	reactome	20	5785	38	17992	0.0070021726286728985	0.15689683056720688
GMS1	reactome:MET promotes cell motility	MET promotes cell motility	reactome	20	5785	38	17992	0.0070021726286728985	0.15689683056720688
GMS1	kegg:KEGG_hsa00052	KEGG_hsa00052	kegg	17	5785	32	17992	0.011152812101397755	0.15924305719090556
GMS1	reactome:Pre-NOTCH Expression and Processing	Pre-NOTCH Expression and Processing	reactome	30	5785	63	17992	0.0074204619322764285	0.16335195826857882
GMS1	reactome:Transport of Ribonucleoproteins into the Host Nucleus	Transport of Ribonucleoproteins into the Host Nucleus	reactome	17	5785	31	17992	0.007423106168427051	0.16335195826857882
GMS1	kegg:KEGG_hsa05414	KEGG_hsa05414	kegg	43	5785	99	17992	0.011956448890367209	0.16429771939579482
GMS1	kegg:KEGG_hsa05410	KEGG_hsa05410	kegg	41	5785	94	17992	0.012806753887276078	0.16883566748477777
GMS1	reactome:Neutrophil degranulation	Neutrophil degranulation	reactome	152	5785	401	17992	0.007910449557859581	0.16930068853545976
GMS1	reactome:SUMO E3 ligases SUMOylate target proteins	SUMO E3 ligases SUMOylate target proteins	reactome	66	5785	159	17992	0.007962585751002319	0.16989874326070284
GMS1	reactome:Developmental Cell Lineages of the Exocrine Pancreas	Developmental Cell Lineages of the Exocrine Pancreas	reactome	16	5785	29	17992	0.008627330188475753	0.1762171406133393
GMS1	reactome:IP3 and IP4 transport between cytosol and nucleus	IP3 and IP4 transport between cytosol and nucleus	reactome	16	5785	29	17992	0.008627330188475753	0.1762171406133393
GMS1	reactome:IP6 and IP7 transport between cytosol and nucleus	IP6 and IP7 transport between cytosol and nucleus	reactome	16	5785	29	17992	0.008627330188475753	0.1762171406133393
GMS1	reactome:IPs transport between nucleus and cytosol	IPs transport between nucleus and cytosol	reactome	16	5785	29	17992	0.008627330188475753	0.1762171406133393
GMS1	reactome:NEP/NS2 Interacts with the Cellular Export Machinery	NEP/NS2 Interacts with the Cellular Export Machinery	reactome	16	5785	29	17992	0.008627330188475753	0.1762171406133393
GMS1	reactome:SUMOylation	SUMOylation	reactome	68	5785	165	17992	0.008662493251047624	0.1767746579151117
GMS1	kegg:KEGG_hsa03430	KEGG_hsa03430	kegg	12	5785	21	17992	0.015696983650900234	0.1872919011654735
GMS1	reactome:Membrane Trafficking	Membrane Trafficking	reactome	208	5785	565	17992	0.009559558310887372	0.1902428309380137
GMS1	reactome:Transcriptional regulation of pluripotent stem cells	Transcriptional regulation of pluripotent stem cells	reactome	15	5785	27	17992	0.010025852568107861	0.19604948259377497
GMS1	reactome:O-glycosylation of TSR domain-containing proteins	O-glycosylation of TSR domain-containing proteins	reactome	20	5785	39	17992	0.010088220824676856	0.1969262775750127
GMS1	reactome:RND3 GTPase cycle	RND3 GTPase cycle	reactome	20	5785	39	17992	0.010088220824676856	0.1969262775750127
GMS1	kegg:KEGG_hsa04136	KEGG_hsa04136	kegg	14	5785	26	17992	0.0178737964707824	0.20255523233515296
GMS1	reactome:Assembly of active LPL and LIPC lipase complexes	Assembly of active LPL and LIPC lipase complexes	reactome	11	5785	18	17992	0.010749928715113202	0.2057320258698155
GMS1	reactome:Crosslinking of collagen fibrils	Crosslinking of collagen fibrils	reactome	11	5785	18	17992	0.010749928715113202	0.2057320258698155
GMS1	reactome:Epigenetic regulation by WDR5-containing histone modifying complexes	Epigenetic regulation by WDR5-containing histone modifying complexes	reactome	48	5785	112	17992	0.011042487253959926	0.20779164559697366
GMS1	reactome:Rev-mediated nuclear export of HIV RNA	Rev-mediated nuclear export of HIV RNA	reactome	17	5785	32	17992	0.011152812101397755	0.20864394862131952
GMS1	reactome:SUMOylation of SUMOylation proteins	SUMOylation of SUMOylation proteins	reactome	17	5785	32	17992	0.011152812101397755	0.20864394862131952
GMS1	kegg:KEGG_hsa04070	KEGG_hsa04070	kegg	41	5785	96	17992	0.01900836812858219	0.20991635620400184
GMS1	kegg:KEGG_hsa00760	KEGG_hsa00760	kegg	18	5785	36	17992	0.01948830581978786	0.21183067386420842
GMS1	reactome:Mitochondrial RNA degradation	Mitochondrial RNA degradation	reactome	14	5785	25	17992	0.01164821145114538	0.21402684592491292
GMS1	reactome:Synthesis of IP3 and IP4 in the cytosol	Synthesis of IP3 and IP4 in the cytosol	reactome	14	5785	25	17992	0.01164821145114538	0.21402684592491292
GMS1	reactome:Transcriptional regulation of brown and beige adipocyte differentiation	Transcriptional regulation of brown and beige adipocyte differentiation	reactome	14	5785	25	17992	0.01164821145114538	0.21402684592491292
GMS1	reactome:Transcriptional regulation of brown and beige adipocyte differentiation by EBF2	Transcriptional regulation of brown and beige adipocyte differentiation by EBF2	reactome	14	5785	25	17992	0.01164821145114538	0.21402684592491292
GMS1	reactome:Rab regulation of trafficking	Rab regulation of trafficking	reactome	43	5785	99	17992	0.011956448890367209	0.21612026843827067
GMS1	reactome:Glycolysis	Glycolysis	reactome	32	5785	70	17992	0.012037132658975812	0.21656146429815198
GMS1	reactome:Elastic fibre formation	Elastic fibre formation	reactome	21	5785	42	17992	0.012104688567662647	0.21656146429815198
GMS1	reactome:Ion homeostasis	Ion homeostasis	reactome	21	5785	42	17992	0.012104688567662647	0.21656146429815198
GMS1	kegg:KEGG_hsa04340	KEGG_hsa04340	kegg	23	5785	49	17992	0.02160346536869361	0.22565230381751783
GMS1	reactome:Export of Viral Ribonucleoproteins from Nucleus	Export of Viral Ribonucleoproteins from Nucleus	reactome	16	5785	30	17992	0.01304178399558613	0.22964169499438022
GMS1	reactome:Termination of O-glycan biosynthesis	Termination of O-glycan biosynthesis	reactome	13	5785	23	17992	0.013526993574348981	0.2351566554658959
GMS1	reactome:Mismatch Repair	Mismatch Repair	reactome	9	5785	14	17992	0.013531434254906263	0.2351566554658959
GMS1	reactome:SEMA3A-Plexin repulsion signaling by inhibiting Integrin adhesion	SEMA3A-Plexin repulsion signaling by inhibiting Integrin adhesion	reactome	9	5785	14	17992	0.013531434254906263	0.2351566554658959
GMS1	reactome:Fanconi Anemia Pathway	Fanconi Anemia Pathway	reactome	18	5785	35	17992	0.013830368258979642	0.23811548968793458
GMS1	reactome:Molecules associated with elastic fibres	Molecules associated with elastic fibres	reactome	18	5785	35	17992	0.013830368258979642	0.23811548968793458
GMS1	reactome:Meiosis	Meiosis	reactome	31	5785	68	17992	0.01394107014585684	0.2394709205176693
GMS1	reactome:Transport of Mature Transcript to Cytoplasm	Transport of Mature Transcript to Cytoplasm	reactome	31	5785	68	17992	0.01394107014585684	0.2394709205176693
GMS1	reactome:Golgi Associated Vesicle Biogenesis	Golgi Associated Vesicle Biogenesis	reactome	24	5785	50	17992	0.013991096320522213	0.24014664028227128
GMS1	kegg:KEGG_hsa05200	KEGG_hsa05200	kegg	170	5785	466	17992	0.02492394287548659	0.24243726934509768
GMS1	reactome:Presynaptic phase of homologous DNA pairing and strand exchange	Presynaptic phase of homologous DNA pairing and strand exchange	reactome	20	5785	40	17992	0.01417360338219637	0.24247192014777808
GMS1	kegg:KEGG_hsa00562	KEGG_hsa00562	kegg	33	5785	76	17992	0.025550463814783753	0.2458767031636153
GMS1	reactome:p130Cas linkage to MAPK signaling for integrins	p130Cas linkage to MAPK signaling for integrins	reactome	8	5785	12	17992	0.014867471643417283	0.24873869285793013
GMS1	kegg:KEGG_hsa03440	KEGG_hsa03440	kegg	18	5785	37	17992	0.026765526257562306	0.25047125062256176
GMS1	reactome:Reduction of cytosolic Ca++ levels	Reduction of cytosolic Ca++ levels	reactome	7	5785	10	17992	0.01591713005140244	0.2584003453720448
GMS1	kegg:KEGG_hsa00532	KEGG_hsa00532	kegg	11	5785	20	17992	0.02885838320862958	0.259903030455487
GMS1	kegg:KEGG_hsa04614	KEGG_hsa04614	kegg	11	5785	20	17992	0.02885838320862958	0.259903030455487
GMS1	kegg:KEGG_hsa04330	KEGG_hsa04330	kegg	26	5785	58	17992	0.02910512525535785	0.259903030455487
GMS1	reactome:RHOB GTPase cycle	RHOB GTPase cycle	reactome	30	5785	66	17992	0.016148130927885584	0.26120677155344374
GMS1	reactome:Interactions of Vpr with host cellular proteins	Interactions of Vpr with host cellular proteins	reactome	17	5785	33	17992	0.016216573207720564	0.2617485393901334
GMS1	reactome:Activation of Ca-permeable Kainate Receptor	Activation of Ca-permeable Kainate Receptor	reactome	6	5785	8	17992	0.016263943846722716	0.2619963276056053
GMS1	reactome:Ionotropic activity of kainate receptors	Ionotropic activity of kainate receptors	reactome	6	5785	8	17992	0.016263943846722716	0.2619963276056053
GMS1	reactome:Pre-NOTCH Transcription and Translation	Pre-NOTCH Transcription and Translation	reactome	23	5785	48	17992	0.01634009774510987	0.26204804863463854
GMS1	reactome:RHOF GTPase cycle	RHOF GTPase cycle	reactome	19	5785	38	17992	0.016611418086712272	0.26488668670848214
GMS1	reactome:Bacterial Infection Pathways	Bacterial Infection Pathways	reactome	39	5785	90	17992	0.016820827167511685	0.2657738008436375
GMS1	reactome:Semaphorin interactions	Semaphorin interactions	reactome	28	5785	61	17992	0.0169973075774731	0.2673314582605456
GMS1	kegg:KEGG_hsa04927	KEGG_hsa04927	kegg	27	5785	61	17992	0.031560637503848216	0.2698839130136764
GMS1	reactome:Clathrin-mediated endocytosis	Clathrin-mediated endocytosis	reactome	54	5785	131	17992	0.01769473012171876	0.2728656117877674
GMS1	reactome:Platelet calcium homeostasis	Platelet calcium homeostasis	reactome	14	5785	26	17992	0.0178737964707824	0.27487231971631687
GMS1	reactome:Regulation of TP53 Activity through Acetylation	Regulation of TP53 Activity through Acetylation	reactome	14	5785	26	17992	0.0178737964707824	0.27487231971631687
GMS1	kegg:KEGG_hsa05150	KEGG_hsa05150	kegg	34	5785	80	17992	0.033067754470783764	0.2772996391550907
GMS1	reactome:Hyaluronan metabolism	Hyaluronan metabolism	reactome	11	5785	19	17992	0.018193096270743742	0.27750338561511906
GMS1	reactome:Negative regulation of NMDA receptor-mediated neuronal transmission	Negative regulation of NMDA receptor-mediated neuronal transmission	reactome	11	5785	19	17992	0.018193096270743742	0.27750338561511906
GMS1	reactome:Other semaphorin interactions	Other semaphorin interactions	reactome	11	5785	19	17992	0.018193096270743742	0.27750338561511906
GMS1	reactome:Vpr-mediated nuclear import of PICs	Vpr-mediated nuclear import of PICs	reactome	16	5785	31	17992	0.019035040344555807	0.284361227700452
GMS1	reactome:Metabolism of non-coding RNA	Metabolism of non-coding RNA	reactome	22	5785	46	17992	0.019096190422675168	0.284806956209384
GMS1	reactome:snRNP Assembly	snRNP Assembly	reactome	22	5785	46	17992	0.019096190422675168	0.284806956209384
GMS1	reactome:Signaling by MET	Signaling by MET	reactome	32	5785	72	17992	0.019189135085017305	0.28511351680035535
GMS1	kegg:KEGG_hsa04912	KEGG_hsa04912	kegg	35	5785	83	17992	0.034885707664130426	0.28726872854290114
GMS1	reactome:Glycosphingolipid catabolism	Glycosphingolipid catabolism	reactome	18	5785	36	17992	0.01948830581978786	0.2877738434751707
GMS1	reactome:Phospholipid metabolism	Phospholipid metabolism	reactome	76	5785	193	17992	0.01983054558174332	0.291592079928409
GMS1	kegg:KEGG_hsa04966	KEGG_hsa04966	kegg	12	5785	23	17992	0.03663207142628649	0.2938748135555526
GMS1	reactome:Pre-NOTCH Processing in Golgi	Pre-NOTCH Processing in Golgi	reactome	10	5785	17	17992	0.02104591668201292	0.3052676927123733
GMS1	reactome:Synthesis of PIPs at the Golgi membrane	Synthesis of PIPs at the Golgi membrane	reactome	10	5785	17	17992	0.02104591668201292	0.3052676927123733
GMS1	reactome:Cardiac conduction	Cardiac conduction	reactome	47	5785	113	17992	0.0215516187204329	0.30895969019339536
GMS1	kegg:KEGG_hsa04382	KEGG_hsa04382	kegg	70	5785	182	17992	0.04138407969458504	0.3111469695555838
GMS1	kegg:KEGG_hsa00010	KEGG_hsa00010	kegg	28	5785	65	17992	0.04182695311183236	0.3119649266440021
GMS1	kegg:KEGG_hsa05014	KEGG_hsa05014	kegg	106	5785	286	17992	0.04316361358440623	0.3158791721404274
GMS1	kegg:KEGG_hsa00220	KEGG_hsa00220	kegg	11	5785	21	17992	0.043335922722131874	0.3166223079306411
GMS1	kegg:KEGG_hsa04310	KEGG_hsa04310	kegg	60	5785	154	17992	0.04340078755099814	0.3166223079306411
GMS1	reactome:ROS and RNS production in phagocytes	ROS and RNS production in phagocytes	reactome	15	5785	29	17992	0.022370282309294397	0.3169749302068093
GMS1	reactome:Nuclear Pore Complex (NPC) Disassembly	Nuclear Pore Complex (NPC) Disassembly	reactome	17	5785	34	17992	0.022889178076840714	0.3199725576826521
GMS1	reactome:Muscle contraction	Muscle contraction	reactome	72	5785	183	17992	0.023321368955140677	0.32126579870269817
GMS1	kegg:KEGG_hsa04928	KEGG_hsa04928	kegg	42	5785	104	17992	0.046706243387803895	0.32821983589037074
GMS1	reactome:CRMPs in Sema3A signaling	CRMPs in Sema3A signaling	reactome	9	5785	15	17992	0.02427244490547292	0.32967121279507594
GMS1	reactome:Metabolism of Angiotensinogen to Angiotensins	Metabolism of Angiotensinogen to Angiotensins	reactome	9	5785	15	17992	0.02427244490547292	0.32967121279507594
GMS1	kegg:KEGG_hsa05230	KEGG_hsa05230	kegg	27	5785	63	17992	0.04810459604205745	0.3330949182530206
GMS1	reactome:Transport of Mature mRNA derived from an Intron-Containing Transcript	Transport of Mature mRNA derived from an Intron-Containing Transcript	reactome	27	5785	60	17992	0.025114573438075584	0.3375272992736345
GMS1	reactome:Transcriptional Regulation by MECP2	Transcriptional Regulation by MECP2	reactome	25	5785	55	17992	0.026620726649581487	0.34997921963885126
GMS1	reactome:HDR through Single Strand Annealing (SSA)	HDR through Single Strand Annealing (SSA)	reactome	18	5785	37	17992	0.026765526257562306	0.3513138008893006
GMS1	reactome:Developmental Cell Lineages	Developmental Cell Lineages	reactome	16	5785	32	17992	0.026917268587713875	0.3527690856833243
GMS1	reactome:Diseases of signal transduction by growth factor receptors and second messengers	Diseases of signal transduction by growth factor receptors and second messengers	reactome	146	5785	397	17992	0.027156210308725177	0.3538442316901275
GMS1	reactome:RHOC GTPase cycle	RHOC GTPase cycle	reactome	31	5785	71	17992	0.02745428466312004	0.35644301997382455
GMS1	reactome:GRB2:SOS provides linkage to MAPK signaling for Integrins	GRB2:SOS provides linkage to MAPK signaling for Integrins	reactome	8	5785	13	17992	0.0278568544786423	0.35908652118539025
GMS1	reactome:Mismatch repair (MMR) directed by MSH2:MSH3 (MutSbeta)	Mismatch repair (MMR) directed by MSH2:MSH3 (MutSbeta)	reactome	8	5785	13	17992	0.0278568544786423	0.35908652118539025
GMS1	kegg:KEGG_hsa04916	KEGG_hsa04916	kegg	38	5785	94	17992	0.055516145889319	0.3601829896898116
GMS1	reactome:Metabolism of vitamins and cofactors	Metabolism of vitamins and cofactors	reactome	69	5785	176	17992	0.028107418057404906	0.36060434426411087
GMS1	kegg:KEGG_hsa05222	KEGG_hsa05222	kegg	34	5785	83	17992	0.056293426614938503	0.362529667400204
GMS1	reactome:Epigenetic regulation of adipogenesis genes by MLL3 and MLL4 complexes	Epigenetic regulation of adipogenesis genes by MLL3 and MLL4 complexes	reactome	35	5785	82	17992	0.02890801075003064	0.36489055366948786
GMS1	reactome:Epigenetic regulation of gene expression by MLL3 and MLL4 complexes	Epigenetic regulation of gene expression by MLL3 and MLL4 complexes	reactome	35	5785	82	17992	0.02890801075003064	0.36489055366948786
GMS1	reactome:MLL4 and MLL3 complexes regulate expression of PPARG target genes in adipogenesis and hepatic steatosis	MLL4 and MLL3 complexes regulate expression of PPARG target genes in adipogenesis and hepatic steatosis	reactome	35	5785	82	17992	0.02890801075003064	0.36489055366948786
GMS1	reactome:O-linked glycosylation of mucins	O-linked glycosylation of mucins	reactome	26	5785	58	17992	0.02910512525535785	0.3664505290892658
GMS1	reactome:Signaling by BRAF and RAF1 fusions	Signaling by BRAF and RAF1 fusions	reactome	26	5785	58	17992	0.02910512525535785	0.3664505290892658
GMS1	reactome:Processing of DNA double-strand break ends	Processing of DNA double-strand break ends	reactome	29	5785	66	17992	0.02946111105955135	0.36843574516498867
GMS1	reactome:p75 NTR receptor-mediated signalling	p75 NTR receptor-mediated signalling	reactome	39	5785	93	17992	0.029700848161265517	0.3701943240648508
GMS1	kegg:KEGG_hsa04261	KEGG_hsa04261	kegg	52	5785	134	17992	0.06073219188660888	0.38022496489444463
GMS1	reactome:PI Metabolism	PI Metabolism	reactome	33	5785	77	17992	0.03122148547407437	0.3814049337107294
GMS1	reactome:Early SARS-CoV-2 Infection Events	Early SARS-CoV-2 Infection Events	reactome	17	5785	35	17992	0.03144472068259839	0.38251217341452115
GMS1	reactome:Impaired BRCA2 binding to RAD51	Impaired BRCA2 binding to RAD51	reactome	17	5785	35	17992	0.03144472068259839	0.38251217341452115
GMS1	reactome:Killing mechanisms	Killing mechanisms	reactome	7	5785	11	17992	0.03170930729714303	0.38344710245005903
GMS1	reactome:POU5F1 (OCT4), SOX2, NANOG activate genes related to proliferation	POU5F1 (OCT4), SOX2, NANOG activate genes related to proliferation	reactome	7	5785	11	17992	0.03170930729714303	0.38344710245005903
GMS1	reactome:Type I hemidesmosome assembly	Type I hemidesmosome assembly	reactome	7	5785	11	17992	0.03170930729714303	0.38344710245005903
GMS1	reactome:WNT5:FZD7-mediated leishmania damping	WNT5:FZD7-mediated leishmania damping	reactome	7	5785	11	17992	0.03170930729714303	0.38344710245005903
GMS1	kegg:KEGG_hsa04972	KEGG_hsa04972	kegg	37	5785	92	17992	0.06264096370860048	0.38686595179293076
GMS1	kegg:KEGG_hsa05217	KEGG_hsa05217	kegg	25	5785	59	17992	0.06356709385308329	0.3900062565046595
GMS1	kegg:KEGG_hsa01200	KEGG_hsa01200	kegg	43	5785	109	17992	0.06435969151252308	0.3923214074491141
GMS1	kegg:KEGG_hsa03410	KEGG_hsa03410	kegg	19	5785	43	17992	0.06578932169571365	0.39686090826522874
GMS1	reactome:Regulation of HSF1-mediated heat shock response	Regulation of HSF1-mediated heat shock response	reactome	31	5785	72	17992	0.0337035441002221	0.3995480611400567
GMS1	reactome:Homologous DNA Pairing and Strand Exchange	Homologous DNA Pairing and Strand Exchange	reactome	20	5785	43	17992	0.03442426315902346	0.4032556541485605
GMS1	reactome:Regulation of commissural axon pathfinding by SLIT and ROBO	Regulation of commissural axon pathfinding by SLIT and ROBO	reactome	6	5785	9	17992	0.03557277505800616	0.4102921509257097
GMS1	kegg:KEGG_hsa04140	KEGG_hsa04140	kegg	53	5785	138	17992	0.06998149567237776	0.41048191368634646
GMS1	reactome:RND1 GTPase cycle	RND1 GTPase cycle	reactome	18	5785	38	17992	0.03590422361132731	0.41257071969270037
GMS1	kegg:KEGG_hsa04922	KEGG_hsa04922	kegg	37	5785	93	17992	0.07272797731211232	0.41908029040909384
GMS1	kegg:KEGG_hsa03083	KEGG_hsa03083	kegg	28	5785	68	17992	0.07330837628999058	0.41908029040909384
GMS1	kegg:KEGG_hsa05332	KEGG_hsa05332	kegg	15	5785	33	17992	0.0759963950378086	0.4229167680947894
GMS1	reactome:Generation of second messenger molecules	Generation of second messenger molecules	reactome	14	5785	28	17992	0.03738899793341456	0.4237872358426596
GMS1	reactome:Phase 0 - rapid depolarisation	Phase 0 - rapid depolarisation	reactome	14	5785	28	17992	0.03738899793341456	0.4237872358426596
GMS1	reactome:Factors involved in megakaryocyte development and platelet production	Factors involved in megakaryocyte development and platelet production	reactome	55	5785	139	17992	0.038544139222923775	0.4319250474117962
GMS1	reactome:HuR (ELAVL1) binds and stabilizes mRNA	HuR (ELAVL1) binds and stabilizes mRNA	reactome	5	5785	7	17992	0.03879314067871157	0.4329877221904081
GMS1	reactome:Lectin pathway of complement activation	Lectin pathway of complement activation	reactome	5	5785	7	17992	0.03879314067871157	0.4329877221904081
GMS1	reactome:Nef mediated downregulation of MHC class I complex cell surface expression	Nef mediated downregulation of MHC class I complex cell surface expression	reactome	5	5785	7	17992	0.03879314067871157	0.4329877221904081
GMS1	reactome:Regulation of gene expression in late stage (branching morphogenesis) pancreatic bud precursor cells	Regulation of gene expression in late stage (branching morphogenesis) pancreatic bud precursor cells	reactome	9	5785	16	17992	0.03989372339793911	0.4399013830088514
GMS1	reactome:Tristetraprolin (TTP, ZFP36) binds and destabilizes mRNA	Tristetraprolin (TTP, ZFP36) binds and destabilizes mRNA	reactome	9	5785	16	17992	0.03989372339793911	0.4399013830088514
GMS1	reactome:Signaling by VEGF	Signaling by VEGF	reactome	38	5785	92	17992	0.04015279039899004	0.442231811119857
GMS1	reactome:Defective homologous recombination repair (HRR) due to BRCA2 loss of function	Defective homologous recombination repair (HRR) due to BRCA2 loss of function	reactome	19	5785	41	17992	0.04026311227973212	0.44236264386358015
GMS1	reactome:Diseases of DNA Double-Strand Break Repair	Diseases of DNA Double-Strand Break Repair	reactome	19	5785	41	17992	0.04026311227973212	0.44236264386358015
GMS1	reactome:NOTCH1 Intracellular Domain Regulates Transcription	NOTCH1 Intracellular Domain Regulates Transcription	reactome	19	5785	41	17992	0.04026311227973212	0.44236264386358015
GMS1	kegg:KEGG_hsa04260	KEGG_hsa04260	kegg	27	5785	66	17992	0.08352684990001932	0.44316688884453437
GMS1	kegg:KEGG_hsa05145	KEGG_hsa05145	kegg	38	5785	97	17992	0.08596494171613625	0.4479579384739288
GMS1	reactome:Neuronal System	Neuronal System	reactome	135	5785	370	17992	0.04136706966541469	0.4509632805640646
GMS1	reactome:G2/M DNA damage checkpoint	G2/M DNA damage checkpoint	reactome	28	5785	65	17992	0.04182695311183236	0.45336407088130215
GMS1	reactome:Adipogenesis	Adipogenesis	reactome	39	5785	95	17992	0.04184252305037754	0.45336407088130215
GMS1	reactome:Chondroitin sulfate/dermatan sulfate metabolism	Chondroitin sulfate/dermatan sulfate metabolism	reactome	17	5785	36	17992	0.04214256555984992	0.4546913964578929
GMS1	kegg:KEGG_hsa00750	KEGG_hsa00750	kegg	4	5785	6	17992	0.08885709464408086	0.45690944371499287
GMS1	reactome:RHOBTB1 GTPase cycle	RHOBTB1 GTPase cycle	reactome	11	5785	21	17992	0.043335922722131874	0.4627716310460356
GMS1	reactome:Synaptic adhesion-like molecules	Synaptic adhesion-like molecules	reactome	11	5785	21	17992	0.043335922722131874	0.4627716310460356
GMS1	kegg:KEGG_hsa00561	KEGG_hsa00561	kegg	25	5785	61	17992	0.09154996490998088	0.46313886017467576
GMS1	reactome:Dectin-2 family	Dectin-2 family	reactome	13	5785	26	17992	0.04418045250490348	0.4664344696096249
GMS1	reactome:Paracetamol ADME	Paracetamol ADME	reactome	13	5785	26	17992	0.04418045250490348	0.4664344696096249
GMS1	reactome:Glycogen breakdown (glycogenolysis)	Glycogen breakdown (glycogenolysis)	reactome	8	5785	14	17992	0.04695741477695701	0.480874747132484
GMS1	reactome:RUNX3 regulates NOTCH signaling	RUNX3 regulates NOTCH signaling	reactome	8	5785	14	17992	0.04695741477695701	0.480874747132484
GMS1	reactome:Regulation of RUNX1 Expression and Activity	Regulation of RUNX1 Expression and Activity	reactome	8	5785	14	17992	0.04695741477695701	0.480874747132484
GMS1	reactome:Gene Silencing by RNA	Gene Silencing by RNA	reactome	34	5785	82	17992	0.04752399957484847	0.48299983926609696
GMS1	kegg:KEGG_hsa01522	KEGG_hsa01522	kegg	33	5785	84	17992	0.1005782444038435	0.4851237842164724
GMS1	kegg:KEGG_hsa05100	KEGG_hsa05100	kegg	28	5785	70	17992	0.10165103020575227	0.48677811285195627
GMS1	kegg:KEGG_hsa05225	KEGG_hsa05225	kegg	57	5785	153	17992	0.10302509344093046	0.4875504637514299
GMS1	reactome:Homology Directed Repair	Homology Directed Repair	reactome	43	5785	107	17992	0.04825856390582034	0.488411447673861
GMS1	kegg:KEGG_hsa04145	KEGG_hsa04145	kegg	49	5785	130	17992	0.10434539889703594	0.48990949107548387
GMS1	kegg:KEGG_hsa04935	KEGG_hsa04935	kegg	42	5785	110	17992	0.10572323405604968	0.49210243163596307
GMS1	reactome:MITF-M-regulated melanocyte development	MITF-M-regulated melanocyte development	reactome	54	5785	138	17992	0.04909780068333198	0.4949758333289901
GMS1	reactome:HATs acetylate histones	HATs acetylate histones	reactome	35	5785	85	17992	0.049601143658534526	0.4968517591261497
GMS1	kegg:KEGG_hsa04150	KEGG_hsa04150	kegg	53	5785	142	17992	0.10944754512617845	0.5004677242639939
GMS1	kegg:KEGG_hsa04390	KEGG_hsa04390	kegg	53	5785	142	17992	0.10944754512617845	0.5004677242639939
GMS1	reactome:HCMV Late Events	HCMV Late Events	reactome	28	5785	66	17992	0.05093862620298679	0.5056652375595668
GMS1	reactome:Initial triggering of complement	Initial triggering of complement	reactome	10	5785	19	17992	0.05138568538496407	0.5058643158336463
GMS1	reactome:Unblocking of NMDA receptors, glutamate binding and activation	Unblocking of NMDA receptors, glutamate binding and activation	reactome	10	5785	19	17992	0.05138568538496407	0.5058643158336463
GMS1	reactome:RUNX1 interacts with co-factors whose precise effect on RUNX1 targets is not known	RUNX1 interacts with co-factors whose precise effect on RUNX1 targets is not known	reactome	14	5785	29	17992	0.051406465849260036	0.5058643158336463
GMS1	reactome:RAC3 GTPase cycle	RAC3 GTPase cycle	reactome	36	5785	88	17992	0.0516253150963301	0.5061389093160606
GMS1	reactome:Netrin-1 signaling	Netrin-1 signaling	reactome	19	5785	42	17992	0.05193034234229243	0.5070712436969258
GMS1	kegg:KEGG_hsa05022	KEGG_hsa05022	kegg	137	5785	390	17992	0.11233635599905853	0.509079160442093
GMS1	kegg:KEGG_hsa00250	KEGG_hsa00250	kegg	14	5785	32	17992	0.11344595434696579	0.509079160442093
GMS1	kegg:KEGG_hsa04910	KEGG_hsa04910	kegg	47	5785	125	17992	0.11357180145736036	0.509079160442093
GMS1	reactome:Impaired BRCA2 binding to PALB2	Impaired BRCA2 binding to PALB2	reactome	12	5785	24	17992	0.05231405314381277	0.5097684453063345
GMS1	reactome:Synthesis of PIPs at the plasma membrane	Synthesis of PIPs at the plasma membrane	reactome	22	5785	50	17992	0.05256148955435957	0.5103507118873598
GMS1	reactome:G2/M Checkpoints	G2/M Checkpoints	reactome	46	5785	116	17992	0.05271085814846477	0.5113590504661945
GMS1	kegg:KEGG_hsa03008	KEGG_hsa03008	kegg	27	5785	68	17992	0.11502034699661876	0.511457142978298
GMS1	kegg:KEGG_hsa04918	KEGG_hsa04918	kegg	27	5785	68	17992	0.11502034699661876	0.511457142978298
GMS1	kegg:KEGG_hsa04971	KEGG_hsa04971	kegg	27	5785	68	17992	0.11502034699661876	0.511457142978298
GMS1	reactome:Innate Immune System	Innate Immune System	reactome	308	5785	888	17992	0.053303870481621274	0.5140048763867239
GMS1	reactome:Transcriptional regulation by RUNX1	Transcriptional regulation by RUNX1	reactome	58	5785	150	17992	0.05340711430151444	0.5142854184236623
GMS1	reactome:SUMOylation of ubiquitinylation proteins	SUMOylation of ubiquitinylation proteins	reactome	17	5785	37	17992	0.055213048966794374	0.5216681178241952
GMS1	reactome:ERBB2 Regulates Cell Motility	ERBB2 Regulates Cell Motility	reactome	7	5785	12	17992	0.055287877212359074	0.5219361450450772
GMS1	kegg:KEGG_hsa00350	KEGG_hsa00350	kegg	15	5785	35	17992	0.12101349611117668	0.5227129927190509
GMS1	kegg:KEGG_hsa00520	KEGG_hsa00520	kegg	15	5785	35	17992	0.12101349611117668	0.5227129927190509
GMS1	kegg:KEGG_hsa04911	KEGG_hsa04911	kegg	29	5785	74	17992	0.12113417393917607	0.5227129927190509
GMS1	reactome:VEGFA-VEGFR2 Pathway	VEGFA-VEGFR2 Pathway	reactome	34	5785	83	17992	0.056293426614938503	0.527000295493516
GMS1	reactome:RUNX1 regulates genes involved in megakaryocyte differentiation and platelet function	RUNX1 regulates genes involved in megakaryocyte differentiation and platelet function	reactome	20	5785	45	17992	0.05653744742647667	0.5281843529222777
GMS1	reactome:Death Receptor Signaling	Death Receptor Signaling	reactome	55	5785	142	17992	0.05694748881966307	0.529305410020047
GMS1	kegg:KEGG_hsa04931	KEGG_hsa04931	kegg	37	5785	97	17992	0.12422065281698327	0.5313360383352331
GMS1	reactome:Signaling by NOTCH	Signaling by NOTCH	reactome	62	5785	162	17992	0.05737500255588523	0.5313691498044639
GMS1	kegg:KEGG_hsa04724	KEGG_hsa04724	kegg	39	5785	103	17992	0.12805059574445776	0.5355227215146917
GMS1	reactome:Activation of Matrix Metalloproteinases	Activation of Matrix Metalloproteinases	reactome	15	5785	32	17992	0.05826553879257552	0.5369606749760405
GMS1	reactome:trans-Golgi Network Vesicle Budding	trans-Golgi Network Vesicle Budding	reactome	27	5785	64	17992	0.058411527384936664	0.5376444888507813
GMS1	kegg:KEGG_hsa04520	KEGG_hsa04520	kegg	32	5785	83	17992	0.12913558296309818	0.5392969918199512
GMS1	kegg:KEGG_hsa04978	KEGG_hsa04978	kegg	21	5785	52	17992	0.13124084100203515	0.5440299632759523
GMS1	kegg:KEGG_hsa04151	KEGG_hsa04151	kegg	111	5785	315	17992	0.13131757734247126	0.5440299632759523
GMS1	reactome:NS1 Mediated Effects on Host Pathways	NS1 Mediated Effects on Host Pathways	reactome	18	5785	40	17992	0.06063589889838008	0.5493140861810684
GMS1	reactome:DNA Double-Strand Break Repair	DNA Double-Strand Break Repair	reactome	52	5785	134	17992	0.06073219188660888	0.5493280544719519
GMS1	reactome:Deadenylation-dependent mRNA decay	Deadenylation-dependent mRNA decay	reactome	21	5785	48	17992	0.060948104017777345	0.5497112131847449
GMS1	reactome:Extension of Telomeres	Extension of Telomeres	reactome	21	5785	48	17992	0.060948104017777345	0.5497112131847449
GMS1	kegg:KEGG_hsa05146	KEGG_hsa05146	kegg	34	5785	89	17992	0.1338050425938773	0.5501743886401768
GMS1	reactome:Processing of Intronless Pre-mRNAs	Processing of Intronless Pre-mRNAs	reactome	9	5785	17	17992	0.061097505953356085	0.5504165051162809
GMS1	kegg:KEGG_hsa00564	KEGG_hsa00564	kegg	35	5785	92	17992	0.1359652161579202	0.5509738932809486
GMS1	reactome:Signaling by NOTCH1	Signaling by NOTCH1	reactome	28	5785	67	17992	0.06140627052115672	0.5512344373695846
GMS1	kegg:KEGG_hsa03030	KEGG_hsa03030	kegg	14	5785	33	17992	0.1410403664695026	0.5588050615184404
GMS1	reactome:RAC2 GTPase cycle	RAC2 GTPase cycle	reactome	33	5785	81	17992	0.06384061792204605	0.5604457694576701
GMS1	reactome:MITF-M-dependent gene expression	MITF-M-dependent gene expression	reactome	38	5785	95	17992	0.06463189444861339	0.5643798695963644
GMS1	reactome:TBC/RABGAPs	TBC/RABGAPs	reactome	16	5785	35	17992	0.06474359405073943	0.5650739756813853
GMS1	reactome:Butyrophilin (BTN) family interactions	Butyrophilin (BTN) family interactions	reactome	6	5785	10	17992	0.06505624256791175	0.5650739756813853
GMS1	reactome:Gap junction degradation	Gap junction degradation	reactome	6	5785	10	17992	0.06505624256791175	0.5650739756813853
GMS1	reactome:Apoptotic execution phase	Apoptotic execution phase	reactome	22	5785	51	17992	0.06516408540993722	0.5650739756813853
GMS1	reactome:Constitutive Signaling by NOTCH1 HD+PEST Domain Mutants	Constitutive Signaling by NOTCH1 HD+PEST Domain Mutants	reactome	22	5785	51	17992	0.06516408540993722	0.5650739756813853
GMS1	reactome:Constitutive Signaling by NOTCH1 PEST Domain Mutants	Constitutive Signaling by NOTCH1 PEST Domain Mutants	reactome	22	5785	51	17992	0.06516408540993722	0.5650739756813853
GMS1	reactome:Signaling by NOTCH1 HD+PEST Domain Mutants in Cancer	Signaling by NOTCH1 HD+PEST Domain Mutants in Cancer	reactome	22	5785	51	17992	0.06516408540993722	0.5650739756813853
GMS1	reactome:Signaling by NOTCH1 PEST Domain Mutants in Cancer	Signaling by NOTCH1 PEST Domain Mutants in Cancer	reactome	22	5785	51	17992	0.06516408540993722	0.5650739756813853
GMS1	reactome:Signaling by NOTCH1 in Cancer	Signaling by NOTCH1 in Cancer	reactome	22	5785	51	17992	0.06516408540993722	0.5650739756813853
GMS1	kegg:KEGG_hsa05224	KEGG_hsa05224	kegg	50	5785	136	17992	0.14399291490574787	0.5671797312941592
GMS1	kegg:KEGG_hsa04610	KEGG_hsa04610	kegg	31	5785	81	17992	0.14431649673647096	0.5671797312941592
GMS1	kegg:KEGG_hsa04970	KEGG_hsa04970	kegg	31	5785	81	17992	0.14431649673647096	0.5671797312941592
GMS1	reactome:L1CAM interactions	L1CAM interactions	reactome	44	5785	112	17992	0.0659849359944557	0.5695541843731966
GMS1	kegg:KEGG_hsa01523	KEGG_hsa01523	kegg	11	5785	25	17992	0.14606592720152192	0.5696134523906248
GMS1	kegg:KEGG_hsa04015	KEGG_hsa04015	kegg	69	5785	192	17992	0.14678741822823374	0.5696134523906248
GMS1	kegg:KEGG_hsa04022	KEGG_hsa04022	kegg	54	5785	148	17992	0.14817482740198473	0.5703233877273053
GMS1	kegg:KEGG_hsa05320	KEGG_hsa05320	kegg	15	5785	36	17992	0.1482914098738378	0.5703233877273053
GMS1	kegg:KEGG_hsa04142	KEGG_hsa04142	kegg	43	5785	116	17992	0.14988678616156884	0.5745660136193472
GMS1	kegg:KEGG_hsa04750	KEGG_hsa04750	kegg	34	5785	90	17992	0.1511099266955802	0.5773586315398233
GMS1	kegg:KEGG_hsa01521	KEGG_hsa01521	kegg	27	5785	70	17992	0.1530440786245567	0.5800022752419279
GMS1	reactome:HDR through Homologous Recombination (HRR) or Single Strand Annealing (SSA)	HDR through Homologous Recombination (HRR) or Single Strand Annealing (SSA)	reactome	40	5785	101	17992	0.06843536716384696	0.5814449213460228
GMS1	reactome:Oncogene Induced Senescence	Oncogene Induced Senescence	reactome	14	5785	30	17992	0.06865069042223525	0.5814449213460228
GMS1	reactome:Transcriptional Regulation by E2F6	Transcriptional Regulation by E2F6	reactome	14	5785	30	17992	0.06865069042223525	0.5814449213460228
GMS1	kegg:KEGG_hsa04915	KEGG_hsa04915	kegg	47	5785	128	17992	0.15510000474701413	0.584001550132104
GMS1	kegg:KEGG_hsa04072	KEGG_hsa04072	kegg	50	5785	137	17992	0.15843097717995	0.5861443997251875
GMS1	kegg:KEGG_hsa00071	KEGG_hsa00071	kegg	17	5785	42	17992	0.16066743964348787	0.5890501311039251
GMS1	kegg:KEGG_hsa04973	KEGG_hsa04973	kegg	17	5785	42	17992	0.16066743964348787	0.5890501311039251
GMS1	reactome:Interferon gamma signaling	Interferon gamma signaling	reactome	36	5785	90	17992	0.07061738713813384	0.592468802919937
GMS1	reactome:Interferon Signaling	Interferon Signaling	reactome	90	5785	245	17992	0.07097063899464226	0.5949881779595606
GMS1	reactome:Defective HDR through Homologous Recombination Repair (HRR) due to PALB2 loss of BRCA1 binding function	Defective HDR through Homologous Recombination Repair (HRR) due to PALB2 loss of BRCA1 binding function	reactome	12	5785	25	17992	0.07196352574932344	0.5961933984276545
GMS1	reactome:Defective HDR through Homologous Recombination Repair (HRR) due to PALB2 loss of BRCA2/RAD51/RAD51C binding function	Defective HDR through Homologous Recombination Repair (HRR) due to PALB2 loss of BRCA2/RAD51/RAD51C binding function	reactome	12	5785	25	17992	0.07196352574932344	0.5961933984276545
GMS1	reactome:Defective homologous recombination repair (HRR) due to BRCA1 loss of function	Defective homologous recombination repair (HRR) due to BRCA1 loss of function	reactome	12	5785	25	17992	0.07196352574932344	0.5961933984276545
GMS1	reactome:Defective homologous recombination repair (HRR) due to PALB2 loss of function	Defective homologous recombination repair (HRR) due to PALB2 loss of function	reactome	12	5785	25	17992	0.07196352574932344	0.5961933984276545
GMS1	reactome:EPHA-mediated growth cone collapse	EPHA-mediated growth cone collapse	reactome	12	5785	25	17992	0.07196352574932344	0.5961933984276545
GMS1	kegg:KEGG_hsa00670	KEGG_hsa00670	kegg	13	5785	31	17992	0.16442653512861896	0.5969731668083375
GMS1	kegg:KEGG_hsa04120	KEGG_hsa04120	kegg	42	5785	114	17992	0.16466321753228938	0.597367958553426
GMS1	reactome:Butyrate Response Factor 1 (BRF1) binds and destabilizes mRNA	Butyrate Response Factor 1 (BRF1) binds and destabilizes mRNA	reactome	8	5785	15	17992	0.07288309463008168	0.5982042553828072
GMS1	reactome:Formation of Senescence-Associated Heterochromatin Foci (SAHF)	Formation of Senescence-Associated Heterochromatin Foci (SAHF)	reactome	8	5785	15	17992	0.07288309463008168	0.5982042553828072
GMS1	reactome:Hyaluronan degradation	Hyaluronan degradation	reactome	8	5785	15	17992	0.07288309463008168	0.5982042553828072
GMS1	reactome:Mechanical load activates signaling by PIEZO1 and integrins in osteocytes	Mechanical load activates signaling by PIEZO1 and integrins in osteocytes	reactome	8	5785	15	17992	0.07288309463008168	0.5982042553828072
GMS1	reactome:Specification of the neural plate border	Specification of the neural plate border	reactome	8	5785	15	17992	0.07288309463008168	0.5982042553828072
GMS1	reactome:rRNA modification in the mitochondrion	rRNA modification in the mitochondrion	reactome	8	5785	15	17992	0.07288309463008168	0.5982042553828072
GMS1	reactome:rRNA modification in the nucleus and cytosol	rRNA modification in the nucleus and cytosol	reactome	24	5785	57	17992	0.07303161262751647	0.5982042553828072
GMS1	reactome:BBSome-mediated cargo-targeting to cilium	BBSome-mediated cargo-targeting to cilium	reactome	10	5785	20	17992	0.07391298756129855	0.5995223843058686
GMS1	reactome:Basigin interactions	Basigin interactions	reactome	10	5785	20	17992	0.07391298756129855	0.5995223843058686
GMS1	reactome:Common Pathway of Fibrin Clot Formation	Common Pathway of Fibrin Clot Formation	reactome	10	5785	20	17992	0.07391298756129855	0.5995223843058686
GMS1	reactome:Signaling by ERBB2 TMD/JMD mutants	Signaling by ERBB2 TMD/JMD mutants	reactome	10	5785	20	17992	0.07391298756129855	0.5995223843058686
GMS1	kegg:KEGG_hsa04930	KEGG_hsa04930	kegg	18	5785	45	17992	0.1659778700407923	0.6002716306897439
GMS1	kegg:KEGG_hsa04270	KEGG_hsa04270	kegg	44	5785	120	17992	0.16726486502327662	0.6024247826867736
GMS1	kegg:KEGG_hsa03018	KEGG_hsa03018	kegg	25	5785	65	17992	0.16867839504762427	0.6036483037265973
GMS1	reactome:Glycosaminoglycan metabolism	Glycosaminoglycan metabolism	reactome	50	5785	130	17992	0.07482887893483611	0.6046895722324584
GMS1	reactome:tRNA processing	tRNA processing	reactome	50	5785	130	17992	0.07482887893483611	0.6046895722324584
GMS1	kegg:KEGG_hsa05205	KEGG_hsa05205	kegg	64	5785	179	17992	0.16924613025475668	0.6050613952216377
GMS1	reactome:HSF1-dependent transactivation	HSF1-dependent transactivation	reactome	15	5785	33	17992	0.0759963950378086	0.6078629418688087
GMS1	reactome:Meiotic synapsis	Meiotic synapsis	reactome	18	5785	41	17992	0.07657981886080029	0.6098503900017598
GMS1	reactome:Retinoid metabolism and transport	Retinoid metabolism and transport	reactome	18	5785	41	17992	0.07657981886080029	0.6098503900017598
GMS1	kegg:KEGG_hsa03320	KEGG_hsa03320	kegg	26	5785	68	17992	0.1716672167477108	0.6113539936328168
GMS1	reactome:Epigenetic regulation of gene expression	Epigenetic regulation of gene expression	reactome	90	5785	246	17992	0.07745072219349496	0.6146813232933397
GMS1	kegg:KEGG_hsa04148	KEGG_hsa04148	kegg	51	5785	141	17992	0.17458796861991902	0.6172969080952637
GMS1	reactome:Oncogenic MAPK signaling	Oncogenic MAPK signaling	reactome	30	5785	74	17992	0.07915700887634165	0.6194704546964975
GMS1	reactome:Glutamate binding, activation of AMPA receptors and synaptic plasticity	Glutamate binding, activation of AMPA receptors and synaptic plasticity	reactome	13	5785	28	17992	0.08101508830767803	0.6252995548254586
GMS1	reactome:Nicotinate metabolism	Nicotinate metabolism	reactome	13	5785	28	17992	0.08101508830767803	0.6252995548254586
GMS1	reactome:RUNX2 regulates bone development	RUNX2 regulates bone development	reactome	13	5785	28	17992	0.08101508830767803	0.6252995548254586
GMS1	reactome:Trafficking of AMPA receptors	Trafficking of AMPA receptors	reactome	13	5785	28	17992	0.08101508830767803	0.6252995548254586
GMS1	reactome:Metabolism of fat-soluble vitamins	Metabolism of fat-soluble vitamins	reactome	19	5785	44	17992	0.0819691415294591	0.6290634258161172
GMS1	reactome:Activation of ATR in response to replication stress	Activation of ATR in response to replication stress	reactome	16	5785	36	17992	0.08282441684345114	0.6310909909784416
GMS1	reactome:Signaling by PDGF	Signaling by PDGF	reactome	23	5785	55	17992	0.08386816410723676	0.634034290431156
GMS1	kegg:KEGG_hsa04612	KEGG_hsa04612	kegg	24	5785	63	17992	0.18938924989765965	0.6349174556612645
GMS1	kegg:KEGG_hsa03013	KEGG_hsa03013	kegg	34	5785	92	17992	0.18940542064133434	0.6349174556612645
GMS1	kegg:KEGG_hsa05415	KEGG_hsa05415	kegg	51	5785	142	17992	0.1905143383418376	0.6358194751379841
GMS1	kegg:KEGG_hsa00030	KEGG_hsa00030	kegg	12	5785	29	17992	0.19173403712636522	0.6380657301090515
GMS1	kegg:KEGG_hsa05330	KEGG_hsa05330	kegg	12	5785	29	17992	0.19173403712636522	0.6380657301090515
GMS1	kegg:KEGG_hsa00524	KEGG_hsa00524	kegg	3	5785	5	17992	0.1926793333182572	0.6407548484778796
GMS1	kegg:KEGG_hsa04961	KEGG_hsa04961	kegg	18	5785	46	17992	0.1945213673869023	0.6439637628111647
GMS1	reactome:Induction of Cell-Cell Fusion	Induction of Cell-Cell Fusion	reactome	7	5785	13	17992	0.08729073706836195	0.648775481459463
GMS1	reactome:Regulation of KIT signaling	Regulation of KIT signaling	reactome	7	5785	13	17992	0.08729073706836195	0.648775481459463
GMS1	reactome:Translation of Replicase and Assembly of the Replication Transcription Complex_9694676	Translation of Replicase and Assembly of the Replication Transcription Complex_9694676	reactome	7	5785	13	17992	0.08729073706836195	0.648775481459463
GMS1	reactome:Attachment and Entry_9694614	Attachment and Entry_9694614	reactome	9	5785	18	17992	0.08827911026607456	0.6494082216735902
GMS1	reactome:Glyoxylate metabolism and glycine degradation	Glyoxylate metabolism and glycine degradation	reactome	9	5785	18	17992	0.08827911026607456	0.6494082216735902
GMS1	reactome:Processive synthesis on the C-strand of the telomere	Processive synthesis on the C-strand of the telomere	reactome	9	5785	18	17992	0.08827911026607456	0.6494082216735902
GMS1	reactome:Ras activation upon Ca2+ influx through NMDA receptor	Ras activation upon Ca2+ influx through NMDA receptor	reactome	9	5785	18	17992	0.08827911026607456	0.6494082216735902
GMS1	reactome:Scavenging by Class A Receptors	Scavenging by Class A Receptors	reactome	9	5785	18	17992	0.08827911026607456	0.6494082216735902
GMS1	reactome:Sema4D induced cell migration and growth-cone collapse	Sema4D induced cell migration and growth-cone collapse	reactome	9	5785	18	17992	0.08827911026607456	0.6494082216735902
GMS1	reactome:Binding and Uptake of Ligands by Scavenger Receptors	Binding and Uptake of Ligands by Scavenger Receptors	reactome	17	5785	39	17992	0.08916910268133531	0.6502928090020862
GMS1	reactome:Nonhomologous End-Joining (NHEJ)	Nonhomologous End-Joining (NHEJ)	reactome	17	5785	39	17992	0.08916910268133531	0.6502928090020862
GMS1	reactome:Paradoxical activation of RAF signaling by kinase inactive BRAF	Paradoxical activation of RAF signaling by kinase inactive BRAF	reactome	17	5785	39	17992	0.08916910268133531	0.6502928090020862
GMS1	reactome:SUMOylation of transcription cofactors	SUMOylation of transcription cofactors	reactome	17	5785	39	17992	0.08916910268133531	0.6502928090020862
GMS1	reactome:Signaling by RAS mutants	Signaling by RAS mutants	reactome	17	5785	39	17992	0.08916910268133531	0.6502928090020862
GMS1	reactome:Signaling by moderate kinase activity BRAF mutants	Signaling by moderate kinase activity BRAF mutants	reactome	17	5785	39	17992	0.08916910268133531	0.6502928090020862
GMS1	reactome:Signaling downstream of RAS mutants	Signaling downstream of RAS mutants	reactome	17	5785	39	17992	0.08916910268133531	0.6502928090020862
GMS1	reactome:Viral Messenger RNA Synthesis	Viral Messenger RNA Synthesis	reactome	17	5785	39	17992	0.08916910268133531	0.6502928090020862
GMS1	reactome:Telomere C-strand (Lagging Strand) Synthesis	Telomere C-strand (Lagging Strand) Synthesis	reactome	14	5785	31	17992	0.08930452254192003	0.6507719617090135
GMS1	reactome:Gastrulation	Gastrulation	reactome	40	5785	103	17992	0.08987204248822463	0.6529290522185921
GMS1	kegg:KEGG_hsa03015	KEGG_hsa03015	kegg	29	5785	78	17992	0.20175797622807773	0.6537182449749445
GMS1	kegg:KEGG_hsa00260	KEGG_hsa00260	kegg	14	5785	35	17992	0.20589124648998544	0.658791050941808
GMS1	kegg:KEGG_hsa03082	KEGG_hsa03082	kegg	32	5785	87	17992	0.20724649128559477	0.6596004552232052
GMS1	reactome:SUMOylation of DNA replication proteins	SUMOylation of DNA replication proteins	reactome	18	5785	42	17992	0.09506692624968112	0.6683966766104358
GMS1	reactome:Cargo recognition for clathrin-mediated endocytosis	Cargo recognition for clathrin-mediated endocytosis	reactome	37	5785	95	17992	0.0961926555366246	0.6698937812856611
GMS1	reactome:Metabolism of water-soluble vitamins and cofactors	Metabolism of water-soluble vitamins and cofactors	reactome	44	5785	115	17992	0.09688127409993211	0.6714262625919
GMS1	reactome:Expression of BMAL (ARNTL), CLOCK, and NPAS2	Expression of BMAL (ARNTL), CLOCK, and NPAS2	reactome	15	5785	34	17992	0.09689782379956068	0.6714262625919
GMS1	kegg:KEGG_hsa04975	KEGG_hsa04975	kegg	16	5785	41	17992	0.21673671269063208	0.6746291410350408
GMS1	kegg:KEGG_hsa04721	KEGG_hsa04721	kegg	25	5785	67	17992	0.21741077892492905	0.6761280397703845
GMS1	reactome:Organelle biogenesis and maintenance	Organelle biogenesis and maintenance	reactome	95	5785	264	17992	0.10166948828542866	0.6828999849183581
GMS1	reactome:Cobalamin (Cbl, vitamin B12) transport and metabolism	Cobalamin (Cbl, vitamin B12) transport and metabolism	reactome	10	5785	21	17992	0.10171031923326818	0.6828999849183581
GMS1	reactome:Deadenylation of mRNA	Deadenylation of mRNA	reactome	10	5785	21	17992	0.10171031923326818	0.6828999849183581
GMS1	reactome:Integrin signaling	Integrin signaling	reactome	10	5785	21	17992	0.10171031923326818	0.6828999849183581
GMS1	kegg:KEGG_hsa05017	KEGG_hsa05017	kegg	46	5785	129	17992	0.22197968298775533	0.6829104441072933
GMS1	kegg:KEGG_hsa00591	KEGG_hsa00591	kegg	11	5785	27	17992	0.22361137022929453	0.6837370910939229
GMS1	kegg:KEGG_hsa00650	KEGG_hsa00650	kegg	11	5785	27	17992	0.22361137022929453	0.6837370910939229
GMS1	kegg:KEGG_hsa04012	KEGG_hsa04012	kegg	28	5785	76	17992	0.22361673551090602	0.6837370910939229
GMS1	reactome:Mitotic Prophase	Mitotic Prophase	reactome	34	5785	87	17992	0.10299318100479239	0.6847183568680142
GMS1	reactome:Regulation of beta-cell development	Regulation of beta-cell development	reactome	16	5785	37	17992	0.10386164951138002	0.6855783578527415
GMS1	reactome:Resolution of Abasic Sites (AP sites)	Resolution of Abasic Sites (AP sites)	reactome	16	5785	37	17992	0.10386164951138002	0.6855783578527415
GMS1	reactome:DNA strand elongation	DNA strand elongation	reactome	13	5785	29	17992	0.10507209405514248	0.6902837391848536
GMS1	reactome:Apoptotic cleavage of cell adhesion proteins	Apoptotic cleavage of cell adhesion proteins	reactome	6	5785	11	17992	0.10507256489283423	0.6902837391848536
GMS1	reactome:Creation of C4 and C2 activators	Creation of C4 and C2 activators	reactome	6	5785	11	17992	0.10507256489283423	0.6902837391848536
GMS1	reactome:Digestion of dietary carbohydrate	Digestion of dietary carbohydrate	reactome	6	5785	11	17992	0.10507256489283423	0.6902837391848536
GMS1	reactome:ERBB2 Activates PTK6 Signaling	ERBB2 Activates PTK6 Signaling	reactome	6	5785	11	17992	0.10507256489283423	0.6902837391848536
GMS1	reactome:Regulation of CDH11 function	Regulation of CDH11 function	reactome	6	5785	11	17992	0.10507256489283423	0.6902837391848536
GMS1	reactome:SARS-CoV-2 modulates autophagy	SARS-CoV-2 modulates autophagy	reactome	6	5785	11	17992	0.10507256489283423	0.6902837391848536
GMS1	reactome:mitochondrial fatty acid beta-oxidation of saturated fatty acids	mitochondrial fatty acid beta-oxidation of saturated fatty acids	reactome	6	5785	11	17992	0.10507256489283423	0.6902837391848536
GMS1	kegg:KEGG_hsa01210	KEGG_hsa01210	kegg	12	5785	30	17992	0.23094089143942376	0.6925260257743542
GMS1	reactome:Nuclear Envelope Breakdown	Nuclear Envelope Breakdown	reactome	20	5785	48	17992	0.10566395224779071	0.6933606698889616
GMS1	reactome:TP53 Regulates Transcription of Genes Involved in Cytochrome C Release	TP53 Regulates Transcription of Genes Involved in Cytochrome C Release	reactome	8	5785	16	17992	0.10587246586222428	0.6944924389438792
GMS1	kegg:KEGG_hsa00051	KEGG_hsa00051	kegg	13	5785	33	17992	0.2371819372710691	0.6979692297829388
GMS1	kegg:KEGG_hsa05143	KEGG_hsa05143	kegg	13	5785	33	17992	0.2371819372710691	0.6979692297829388
GMS1	kegg:KEGG_hsa05219	KEGG_hsa05219	kegg	14	5785	36	17992	0.2425456879729887	0.7029816682537195
GMS1	kegg:KEGG_hsa04810	KEGG_hsa04810	kegg	72	5785	208	17992	0.24368591155138586	0.7029816682537195
GMS1	kegg:KEGG_hsa05214	KEGG_hsa05214	kegg	25	5785	68	17992	0.24400587321400946	0.7029816682537195
GMS1	kegg:KEGG_hsa00592	KEGG_hsa00592	kegg	9	5785	22	17992	0.25267948635342247	0.7106991095085117
GMS1	kegg:KEGG_hsa00601	KEGG_hsa00601	kegg	9	5785	22	17992	0.25267948635342247	0.7106991095085117
GMS1	kegg:KEGG_hsa00330	KEGG_hsa00330	kegg	17	5785	45	17992	0.2547903088186419	0.7146747733867242
GMS1	kegg:KEGG_hsa03265	KEGG_hsa03265	kegg	5	5785	11	17992	0.259947732571489	0.72029434028266
GMS1	kegg:KEGG_hsa04977	KEGG_hsa04977	kegg	10	5785	25	17992	0.26079996922141474	0.7216897524387608
GMS1	kegg:KEGG_hsa05226	KEGG_hsa05226	kegg	47	5785	134	17992	0.2610028585257465	0.7216897524387608
GMS1	kegg:KEGG_hsa00630	KEGG_hsa00630	kegg	11	5785	28	17992	0.2674414833027948	0.7315080758879607
GMS1	reactome:NR1H3 & NR1H2 regulate gene expression linked to cholesterol transport and efflux	NR1H3 & NR1H2 regulate gene expression linked to cholesterol transport and efflux	reactome	15	5785	35	17992	0.12101349611117668	0.7388400083222603
GMS1	reactome:Signaling by RAF1 mutants	Signaling by RAF1 mutants	reactome	15	5785	35	17992	0.12101349611117668	0.7388400083222603
GMS1	reactome:RAB GEFs exchange GTP for GDP on RABs	RAB GEFs exchange GTP for GDP on RABs	reactome	29	5785	74	17992	0.12113417393917607	0.7390950631702766
GMS1	reactome:Complex III assembly	Complex III assembly	reactome	9	5785	19	17992	0.12148319265907404	0.7390950631702766
GMS1	reactome:Lagging Strand Synthesis	Lagging Strand Synthesis	reactome	9	5785	19	17992	0.12148319265907404	0.7390950631702766
GMS1	reactome:NOTCH4 Intracellular Domain Regulates Transcription	NOTCH4 Intracellular Domain Regulates Transcription	reactome	9	5785	19	17992	0.12148319265907404	0.7390950631702766
GMS1	kegg:KEGG_hsa04666	KEGG_hsa04666	kegg	32	5785	90	17992	0.2781884727237611	0.7426312059160896
GMS1	kegg:KEGG_hsa05215	KEGG_hsa05215	kegg	35	5785	99	17992	0.2796183100888814	0.7447449456959424
GMS1	reactome:Metabolism of porphyrins	Metabolism of porphyrins	reactome	12	5785	27	17992	0.12379156513304267	0.7447833749660556
GMS1	reactome:Regulation of MECP2 expression and activity	Regulation of MECP2 expression and activity	reactome	12	5785	27	17992	0.12379156513304267	0.7447833749660556
GMS1	reactome:Resolution of D-loop Structures through Synthesis-Dependent Strand Annealing (SDSA)	Resolution of D-loop Structures through Synthesis-Dependent Strand Annealing (SDSA)	reactome	12	5785	27	17992	0.12379156513304267	0.7447833749660556
GMS1	reactome:Maternal to zygotic transition (MZT)	Maternal to zygotic transition (MZT)	reactome	30	5785	77	17992	0.12394654422388422	0.7447833749660556
GMS1	kegg:KEGG_hsa04152	KEGG_hsa04152	kegg	37	5785	105	17992	0.2802817721925528	0.7448125181371821
GMS1	kegg:KEGG_hsa04371	KEGG_hsa04371	kegg	42	5785	120	17992	0.28116391126902834	0.7450635753511098
GMS1	kegg:KEGG_hsa04940	KEGG_hsa04940	kegg	14	5785	37	17992	0.2814786286418071	0.7450635753511098
GMS1	reactome:Transcriptional activation of mitochondrial biogenesis	Transcriptional activation of mitochondrial biogenesis	reactome	20	5785	49	17992	0.12659475288399738	0.7522611570429087
GMS1	reactome:Formation of annular gap junctions	Formation of annular gap junctions	reactome	5	5785	9	17992	0.12730308582455158	0.7541721382380508
GMS1	reactome:OAS antiviral response	OAS antiviral response	reactome	5	5785	9	17992	0.12730308582455158	0.7541721382380508
GMS1	reactome:Regulation of PTEN mRNA translation	Regulation of PTEN mRNA translation	reactome	5	5785	9	17992	0.12730308582455158	0.7541721382380508
GMS1	reactome:Assembly Of The HIV Virion	Assembly Of The HIV Virion	reactome	7	5785	14	17992	0.12762405935976695	0.7547926732548681
GMS1	reactome:Processive synthesis on the lagging strand	Processive synthesis on the lagging strand	reactome	7	5785	14	17992	0.12762405935976695	0.7547926732548681
GMS1	reactome:Triglyceride biosynthesis	Triglyceride biosynthesis	reactome	7	5785	14	17992	0.12762405935976695	0.7547926732548681
GMS1	reactome:Apoptotic cleavage of cellular proteins	Apoptotic cleavage of cellular proteins	reactome	16	5785	38	17992	0.12787448346439667	0.7554782788530278
GMS1	kegg:KEGG_hsa00511	KEGG_hsa00511	kegg	7	5785	17	17992	0.2885100801077804	0.7555496810612312
GMS1	reactome:HDR through Homologous Recombination (HRR)	HDR through Homologous Recombination (HRR)	reactome	26	5785	66	17992	0.130003689023688	0.7575007481805555
GMS1	reactome:ISG15 antiviral mechanism	ISG15 antiviral mechanism	reactome	26	5785	66	17992	0.130003689023688	0.7575007481805555
GMS1	reactome:Autophagy	Autophagy	reactome	50	5785	135	17992	0.13038677347568856	0.7591422716900157
GMS1	reactome:Transcriptional regulation by small RNAs	Transcriptional regulation by small RNAs	reactome	21	5785	52	17992	0.13124084100203515	0.7608202946617163
GMS1	reactome:SLC-mediated transmembrane transport	SLC-mediated transmembrane transport	reactome	82	5785	229	17992	0.13164095947177534	0.7608202946617163
GMS1	kegg:KEGG_hsa04024	KEGG_hsa04024	kegg	66	5785	193	17992	0.29459945616610705	0.7628867780585434
GMS1	reactome:Signaling by TGFB family members	Signaling by TGFB family members	reactome	52	5785	141	17992	0.13272254869062972	0.7636063897851281
GMS1	reactome:Plasma lipoprotein assembly, remodeling, and clearance	Plasma lipoprotein assembly, remodeling, and clearance	reactome	27	5785	69	17992	0.13322104566301796	0.7636063897851281
GMS1	reactome:Metal ion SLC transporters	Metal ion SLC transporters	reactome	17	5785	41	17992	0.1341148508888518	0.7636063897851281
GMS1	reactome:TGF-beta receptor signaling activates SMADs	TGF-beta receptor signaling activates SMADs	reactome	17	5785	41	17992	0.1341148508888518	0.7636063897851281
GMS1	reactome:Processing of Capped Intronless Pre-mRNA	Processing of Capped Intronless Pre-mRNA	reactome	10	5785	22	17992	0.13472342089009579	0.7636063897851281
GMS1	reactome:RUNX2 regulates osteoblast differentiation	RUNX2 regulates osteoblast differentiation	reactome	10	5785	22	17992	0.13472342089009579	0.7636063897851281
GMS1	reactome:Sema4D in semaphorin signaling	Sema4D in semaphorin signaling	reactome	10	5785	22	17992	0.13472342089009579	0.7636063897851281
GMS1	reactome:Signaling by ERBB2 KD Mutants	Signaling by ERBB2 KD Mutants	reactome	10	5785	22	17992	0.13472342089009579	0.7636063897851281
GMS1	reactome:TGFBR3 expression	TGFBR3 expression	reactome	10	5785	22	17992	0.13472342089009579	0.7636063897851281
GMS1	kegg:KEGG_hsa00400	KEGG_hsa00400	kegg	3	5785	6	17992	0.2965015719924335	0.7656890705932919
GMS1	reactome:rRNA processing	rRNA processing	reactome	72	5785	200	17992	0.13705034196055657	0.7665539166466978
GMS1	kegg:KEGG_hsa04392	KEGG_hsa04392	kegg	10	5785	26	17992	0.3094599235928504	0.7784851202882642
GMS1	reactome:Nuclear RNA decay	Nuclear RNA decay	reactome	14	5785	33	17992	0.1410403664695026	0.7801316971533198
GMS1	reactome:RHOBTB GTPase Cycle	RHOBTB GTPase Cycle	reactome	14	5785	33	17992	0.1410403664695026	0.7801316971533198
GMS1	reactome:RNA Polymerase III Transcription Initiation	RNA Polymerase III Transcription Initiation	reactome	14	5785	33	17992	0.1410403664695026	0.7801316971533198
GMS1	reactome:Triglyceride metabolism	Triglyceride metabolism	reactome	14	5785	33	17992	0.1410403664695026	0.7801316971533198
GMS1	kegg:KEGG_hsa00920	KEGG_hsa00920	kegg	4	5785	9	17992	0.3209348073751749	0.785336377093496
GMS1	kegg:KEGG_hsa05110	KEGG_hsa05110	kegg	14	5785	38	17992	0.32220841866554467	0.785336377093496
GMS1	kegg:KEGG_hsa04514	KEGG_hsa04514	kegg	49	5785	143	17992	0.32228141503354285	0.785336377093496
GMS1	reactome:Regulation of mRNA stability by proteins that bind AU-rich elements	Regulation of mRNA stability by proteins that bind AU-rich elements	reactome	24	5785	61	17992	0.14328490267145527	0.7861599983448735
GMS1	kegg:KEGG_hsa04550	KEGG_hsa04550	kegg	45	5785	131	17992	0.3244417342136529	0.786351412652482
GMS1	kegg:KEGG_hsa00620	KEGG_hsa00620	kegg	16	5785	44	17992	0.32562096986863037	0.7867795779744661
GMS1	kegg:KEGG_hsa00600	KEGG_hsa00600	kegg	18	5785	50	17992	0.3279091390435866	0.7867795779744661
GMS1	kegg:KEGG_hsa04720	KEGG_hsa04720	kegg	21	5785	59	17992	0.32992038328038825	0.7867795779744661
GMS1	kegg:KEGG_hsa04929	KEGG_hsa04929	kegg	21	5785	59	17992	0.32992038328038825	0.7867795779744661
GMS1	kegg:KEGG_hsa04976	KEGG_hsa04976	kegg	29	5785	83	17992	0.33067008133673087	0.7869004127223224
GMS1	kegg:KEGG_hsa00603	KEGG_hsa00603	kegg	5	5785	12	17992	0.3350123611416172	0.7878351185737905
GMS1	kegg:KEGG_hsa03450	KEGG_hsa03450	kegg	5	5785	12	17992	0.3350123611416172	0.7878351185737905
GMS1	reactome:Signaling by TGF-beta Receptor Complex	Signaling by TGF-beta Receptor Complex	reactome	31	5785	81	17992	0.14431649673647096	0.7891227523841116
GMS1	reactome:Cytoprotection by HMOX1	Cytoprotection by HMOX1	reactome	19	5785	47	17992	0.14501780208544063	0.7914160741451737
GMS1	reactome:Recruitment and ATM-mediated phosphorylation of repair and signaling proteins at DNA double strand breaks	Recruitment and ATM-mediated phosphorylation of repair and signaling proteins at DNA double strand breaks	reactome	19	5785	47	17992	0.14501780208544063	0.7914160741451737
GMS1	reactome:Signalling to RAS	Signalling to RAS	reactome	8	5785	17	17992	0.14567243022566273	0.7938317153311157
GMS1	reactome:Budding and maturation of HIV virion	Budding and maturation of HIV virion	reactome	11	5785	25	17992	0.14606592720152192	0.7944471538512964
GMS1	reactome:Postmitotic nuclear pore complex (NPC) reformation	Postmitotic nuclear pore complex (NPC) reformation	reactome	11	5785	25	17992	0.14606592720152192	0.7944471538512964
GMS1	reactome:RNA Polymerase III Transcription Initiation From Type 3 Promoter	RNA Polymerase III Transcription Initiation From Type 3 Promoter	reactome	11	5785	25	17992	0.14606592720152192	0.7944471538512964
GMS1	reactome:Transferrin endocytosis and recycling	Transferrin endocytosis and recycling	reactome	11	5785	25	17992	0.14606592720152192	0.7944471538512964
GMS1	reactome:Glycosphingolipid metabolism	Glycosphingolipid metabolism	reactome	20	5785	50	17992	0.14979761605670813	0.8011551624761053
GMS1	reactome:RHOD GTPase cycle	RHOD GTPase cycle	reactome	20	5785	50	17992	0.14979761605670813	0.8011551624761053
GMS1	kegg:KEGG_hsa04218	KEGG_hsa04218	kegg	48	5785	141	17992	0.34438809072720855	0.8013356339668303
GMS1	reactome:Glycerophospholipid biosynthesis	Glycerophospholipid biosynthesis	reactome	43	5785	116	17992	0.14988678616156884	0.8014412925935576
GMS1	kegg:KEGG_hsa00061	KEGG_hsa00061	kegg	7	5785	18	17992	0.3501883489624288	0.8074219265706568
GMS1	reactome:RHOQ GTPase cycle	RHOQ GTPase cycle	reactome	21	5785	53	17992	0.15419427958783047	0.8115336317121985
GMS1	reactome:M-decay: degradation of maternal mRNAs by maternally stored factors	M-decay: degradation of maternal mRNAs by maternally stored factors	reactome	16	5785	39	17992	0.15479996574826524	0.8128305947439688
GMS1	reactome:Signaling by SCF-KIT	Signaling by SCF-KIT	reactome	16	5785	39	17992	0.15479996574826524	0.8128305947439688
GMS1	reactome:HDR through MMEJ (alt-NHEJ)	HDR through MMEJ (alt-NHEJ)	reactome	6	5785	12	17992	0.15485725257330946	0.8128305947439688
GMS1	reactome:Membrane binding and targetting of GAG proteins	Membrane binding and targetting of GAG proteins	reactome	6	5785	12	17992	0.15485725257330946	0.8128305947439688
GMS1	reactome:Presynaptic depolarization and calcium channel opening	Presynaptic depolarization and calcium channel opening	reactome	6	5785	12	17992	0.15485725257330946	0.8128305947439688
GMS1	reactome:Regulation of NPAS4 gene expression	Regulation of NPAS4 gene expression	reactome	6	5785	12	17992	0.15485725257330946	0.8128305947439688
GMS1	reactome:Synthesis And Processing Of GAG, GAGPOL Polyproteins	Synthesis And Processing Of GAG, GAGPOL Polyproteins	reactome	6	5785	12	17992	0.15485725257330946	0.8128305947439688
GMS1	reactome:Translation of Replicase and Assembly of the Replication Transcription Complex_9679504	Translation of Replicase and Assembly of the Replication Transcription Complex_9679504	reactome	6	5785	12	17992	0.15485725257330946	0.8128305947439688
GMS1	kegg:KEGG_hsa04950	KEGG_hsa04950	kegg	9	5785	24	17992	0.3576723681346098	0.8141433409767902
GMS1	reactome:TRP channels	TRP channels	reactome	12	5785	28	17992	0.15587392275206627	0.8169291570780091
GMS1	kegg:KEGG_hsa04730	KEGG_hsa04730	kegg	20	5785	57	17992	0.36404985264323425	0.8174671585124372
GMS1	kegg:KEGG_hsa00380	KEGG_hsa00380	kegg	14	5785	39	17992	0.36421804150312775	0.8174671585124372
GMS1	kegg:KEGG_hsa00514	KEGG_hsa00514	kegg	16	5785	45	17992	0.3646999552755208	0.8174671585124372
GMS1	kegg:KEGG_hsa00565	KEGG_hsa00565	kegg	16	5785	45	17992	0.3646999552755208	0.8174671585124372
GMS1	kegg:KEGG_hsa04921	KEGG_hsa04921	kegg	48	5785	142	17992	0.3663296922340014	0.8181938771877494
GMS1	kegg:KEGG_hsa04010	KEGG_hsa04010	kegg	91	5785	274	17992	0.3746531009100153	0.8272126973262243
GMS1	reactome:Activation of kainate receptors upon glutamate binding	Activation of kainate receptors upon glutamate binding	reactome	9	5785	20	17992	0.16040426955725418	0.8315338832220355
GMS1	reactome:CS/DS degradation	CS/DS degradation	reactome	9	5785	20	17992	0.16040426955725418	0.8315338832220355
GMS1	reactome:RHO GTPases Activate NADPH Oxidases	RHO GTPases Activate NADPH Oxidases	reactome	9	5785	20	17992	0.16040426955725418	0.8315338832220355
GMS1	reactome:Receptor-type tyrosine-protein phosphatases	Receptor-type tyrosine-protein phosphatases	reactome	9	5785	20	17992	0.16040426955725418	0.8315338832220355
GMS1	reactome:Respiratory syncytial virus (RSV) attachment and entry	Respiratory syncytial virus (RSV) attachment and entry	reactome	9	5785	20	17992	0.16040426955725418	0.8315338832220355
GMS1	reactome:SHC1 events in ERBB2 signaling	SHC1 events in ERBB2 signaling	reactome	9	5785	20	17992	0.16040426955725418	0.8315338832220355
GMS1	kegg:KEGG_hsa04146	KEGG_hsa04146	kegg	27	5785	79	17992	0.39037892178314937	0.8397456006162483
GMS1	reactome:RHOH GTPase cycle	RHOH GTPase cycle	reactome	13	5785	31	17992	0.16442653512861896	0.8434555687830618
GMS1	reactome:Transcriptional Regulation by NPAS4	Transcriptional Regulation by NPAS4	reactome	13	5785	31	17992	0.16442653512861896	0.8434555687830618
GMS1	reactome:NR1H2 and NR1H3-mediated signaling	NR1H2 and NR1H3-mediated signaling	reactome	18	5785	45	17992	0.1659778700407923	0.8476212424499537
GMS1	reactome:mRNA 3'-end processing	mRNA 3'-end processing	reactome	18	5785	45	17992	0.1659778700407923	0.8476212424499537
GMS1	kegg:KEGG_hsa05213	KEGG_hsa05213	kegg	18	5785	52	17992	0.4019065404551172	0.8482943931349566
GMS1	reactome:Cell Cycle	Cell Cycle	reactome	192	5785	563	17992	0.16827572044236128	0.8509172525333577
GMS1	kegg:KEGG_hsa00512	KEGG_hsa00512	kegg	12	5785	34	17992	0.40932431183909684	0.85364040193396
GMS1	kegg:KEGG_hsa00020	KEGG_hsa00020	kegg	10	5785	28	17992	0.41135773336770326	0.85364040193396
GMS1	kegg:KEGG_hsa00450	KEGG_hsa00450	kegg	6	5785	16	17992	0.41264447858182274	0.853855933478189
GMS1	kegg:KEGG_hsa00785	KEGG_hsa00785	kegg	6	5785	16	17992	0.41264447858182274	0.853855933478189
GMS1	kegg:KEGG_hsa00531	KEGG_hsa00531	kegg	7	5785	19	17992	0.4129647065025942	0.853855933478189
GMS1	kegg:KEGG_hsa03060	KEGG_hsa03060	kegg	7	5785	19	17992	0.4129647065025942	0.853855933478189
GMS1	kegg:KEGG_hsa04933	KEGG_hsa04933	kegg	30	5785	89	17992	0.4153640954412227	0.855085961911406
GMS1	kegg:KEGG_hsa04613	KEGG_hsa04613	kegg	45	5785	135	17992	0.41585763801721237	0.8555947258409791
GMS1	reactome:DNA Double Strand Break Response	DNA Double Strand Break Response	reactome	19	5785	48	17992	0.17080135887562495	0.8569818962075796
GMS1	kegg:KEGG_hsa04713	KEGG_hsa04713	kegg	29	5785	86	17992	0.417112510076416	0.8571735517371418
GMS1	kegg:KEGG_hsa04014	KEGG_hsa04014	kegg	68	5785	206	17992	0.421501501130294	0.860739576884565
GMS1	reactome:CREB1 phosphorylation through NMDA receptor-mediated activation of RAS signaling	CREB1 phosphorylation through NMDA receptor-mediated activation of RAS signaling	reactome	10	5785	23	17992	0.17263740164224797	0.8613929872605423
GMS1	reactome:HDMs demethylate histones	HDMs demethylate histones	reactome	10	5785	23	17992	0.17263740164224797	0.8613929872605423
GMS1	reactome:RORA,B,C and NR1D1 (REV-ERBA) regulate gene expression	RORA,B,C and NR1D1 (REV-ERBA) regulate gene expression	reactome	10	5785	23	17992	0.17263740164224797	0.8613929872605423
GMS1	reactome:Signaling by ERBB2 in Cancer	Signaling by ERBB2 in Cancer	reactome	10	5785	23	17992	0.17263740164224797	0.8613929872605423
GMS1	reactome:Formation of paraxial mesoderm	Formation of paraxial mesoderm	reactome	20	5785	51	17992	0.1751967754317282	0.8643656456741479
GMS1	reactome:Regulation of PTEN gene transcription	Regulation of PTEN gene transcription	reactome	20	5785	51	17992	0.1751967754317282	0.8643656456741479
GMS1	reactome:Acyl chain remodelling of PG	Acyl chain remodelling of PG	reactome	7	5785	15	17992	0.17552240349824155	0.8644350261320597
GMS1	reactome:Regulation of MITF-M-dependent genes involved in apoptosis	Regulation of MITF-M-dependent genes involved in apoptosis	reactome	7	5785	15	17992	0.17552240349824155	0.8644350261320597
GMS1	reactome:YAP1- and WWTR1 (TAZ)-stimulated gene expression	YAP1- and WWTR1 (TAZ)-stimulated gene expression	reactome	7	5785	15	17992	0.17552240349824155	0.8644350261320597
GMS1	reactome:mRNA decay by 3' to 5' exoribonuclease	mRNA decay by 3' to 5' exoribonuclease	reactome	7	5785	15	17992	0.17552240349824155	0.8644350261320597
GMS1	kegg:KEGG_hsa04926	KEGG_hsa04926	kegg	37	5785	111	17992	0.42988231402371657	0.865884609222059
GMS1	reactome:RNA Polymerase III Abortive And Retractive Initiation	RNA Polymerase III Abortive And Retractive Initiation	reactome	15	5785	37	17992	0.17858442830278629	0.8716497629959338
GMS1	reactome:RNA Polymerase III Transcription	RNA Polymerase III Transcription	reactome	15	5785	37	17992	0.17858442830278629	0.8716497629959338
GMS1	kegg:KEGG_hsa04725	KEGG_hsa04725	kegg	33	5785	99	17992	0.4377918650313396	0.8738991953105278
GMS1	reactome:ERCC6 (CSB) and EHMT2 (G9a) positively regulate rRNA expression	ERCC6 (CSB) and EHMT2 (G9a) positively regulate rRNA expression	reactome	11	5785	26	17992	0.18294404222711766	0.8797139169047351
GMS1	reactome:Effects of PIP2 hydrolysis	Effects of PIP2 hydrolysis	reactome	11	5785	26	17992	0.18294404222711766	0.8797139169047351
GMS1	reactome:Gluconeogenesis	Gluconeogenesis	reactome	11	5785	26	17992	0.18294404222711766	0.8797139169047351
GMS1	reactome:Regulation of CDH1 posttranslational processing and trafficking to plasma membrane	Regulation of CDH1 posttranslational processing and trafficking to plasma membrane	reactome	11	5785	26	17992	0.18294404222711766	0.8797139169047351
GMS1	reactome:Cilium Assembly	Cilium Assembly	reactome	66	5785	186	17992	0.18392693860243098	0.8797139169047351
GMS1	reactome:Diseases associated with glycosaminoglycan metabolism	Diseases associated with glycosaminoglycan metabolism	reactome	16	5785	40	17992	0.18449403491432756	0.8797139169047351
GMS1	reactome:Formation of WDR5-containing histone-modifying complexes	Formation of WDR5-containing histone-modifying complexes	reactome	16	5785	40	17992	0.18449403491432756	0.8797139169047351
GMS1	reactome:Meiotic recombination	Meiotic recombination	reactome	16	5785	40	17992	0.18449403491432756	0.8797139169047351
GMS1	reactome:Deubiquitination	Deubiquitination	reactome	79	5785	225	17992	0.18782220310539827	0.8847627476841815
GMS1	reactome:Antiviral mechanism by IFN-stimulated genes	Antiviral mechanism by IFN-stimulated genes	reactome	48	5785	133	17992	0.18808445305421206	0.8847627476841815
GMS1	reactome:Acetylcholine regulates insulin secretion	Acetylcholine regulates insulin secretion	reactome	5	5785	10	17992	0.1895499290811914	0.8847627476841815
GMS1	reactome:Aspartate and asparagine metabolism	Aspartate and asparagine metabolism	reactome	5	5785	10	17992	0.1895499290811914	0.8847627476841815
GMS1	reactome:Bicarbonate transporters	Bicarbonate transporters	reactome	5	5785	10	17992	0.1895499290811914	0.8847627476841815
GMS1	reactome:PECAM1 interactions	PECAM1 interactions	reactome	5	5785	10	17992	0.1895499290811914	0.8847627476841815
GMS1	reactome:Purine ribonucleoside monophosphate biosynthesis	Purine ribonucleoside monophosphate biosynthesis	reactome	5	5785	10	17992	0.1895499290811914	0.8847627476841815
GMS1	reactome:Regulation of CDH1 mRNA translation by microRNAs	Regulation of CDH1 mRNA translation by microRNAs	reactome	5	5785	10	17992	0.1895499290811914	0.8847627476841815
GMS1	reactome:Regulation of gene expression by Hypoxia-inducible Factor	Regulation of gene expression by Hypoxia-inducible Factor	reactome	5	5785	10	17992	0.1895499290811914	0.8847627476841815
GMS1	reactome:Removal of aminoterminal propeptides from gamma-carboxylated proteins	Removal of aminoterminal propeptides from gamma-carboxylated proteins	reactome	5	5785	10	17992	0.1895499290811914	0.8847627476841815
GMS1	reactome:Replacement of protamines by nucleosomes in the male pronucleus	Replacement of protamines by nucleosomes in the male pronucleus	reactome	5	5785	10	17992	0.1895499290811914	0.8847627476841815
GMS1	reactome:PKMTs methylate histone lysines	PKMTs methylate histone lysines	reactome	17	5785	43	17992	0.1897770876417242	0.8847627476841815
GMS1	reactome:NFE2L2 regulating anti-oxidant/detoxification enzymes	NFE2L2 regulating anti-oxidant/detoxification enzymes	reactome	8	5785	18	17992	0.19158708619333306	0.8895595479627625
GMS1	reactome:Regulation of TLR by endogenous ligand	Regulation of TLR by endogenous ligand	reactome	8	5785	18	17992	0.19158708619333306	0.8895595479627625
GMS1	reactome:Signaling by Hippo	Signaling by Hippo	reactome	8	5785	18	17992	0.19158708619333306	0.8895595479627625
GMS1	reactome:Late endosomal microautophagy	Late endosomal microautophagy	reactome	12	5785	29	17992	0.19173403712636522	0.8900579227593334
GMS1	reactome:Regulation of TP53 Activity	Regulation of TP53 Activity	reactome	53	5785	148	17992	0.1919299816938749	0.8905995102639366
GMS1	kegg:KEGG_hsa04071	KEGG_hsa04071	kegg	35	5785	106	17992	0.4604689719854901	0.8906087946148521
GMS1	reactome:Reproduction	Reproduction	reactome	37	5785	101	17992	0.19401174489636372	0.8944701033481677
GMS1	kegg:KEGG_hsa04744	KEGG_hsa04744	kegg	9	5785	26	17992	0.4665353584276279	0.8962814312876667
GMS1	kegg:KEGG_hsa04924	KEGG_hsa04924	kegg	21	5785	63	17992	0.46743653719577843	0.8962814312876667
GMS1	reactome:Regulation of lipid metabolism by PPARalpha	Regulation of lipid metabolism by PPARalpha	reactome	39	5785	107	17992	0.1966407102887096	0.8989568069150284
GMS1	reactome:Complement cascade	Complement cascade	reactome	19	5785	49	17992	0.19879887600365567	0.9032584724064986
GMS1	reactome:Ovarian tumor domain proteases	Ovarian tumor domain proteases	reactome	13	5785	32	17992	0.1993079851371185	0.9037672181169008
GMS1	kegg:KEGG_hsa05168	KEGG_hsa05168	kegg	48	5785	147	17992	0.47926238613612293	0.906675883658654
GMS1	kegg:KEGG_hsa04980	KEGG_hsa04980	kegg	6	5785	17	17992	0.4803541504767548	0.9076380123739248
GMS1	reactome:Mitochondrial biogenesis	Mitochondrial biogenesis	reactome	29	5785	78	17992	0.20175797622807773	0.9092543795425728
GMS1	reactome:Resolution of D-loop Structures through Holliday Junction Intermediates	Resolution of D-loop Structures through Holliday Junction Intermediates	reactome	14	5785	35	17992	0.20589124648998544	0.915396989999874
GMS1	kegg:KEGG_hsa01230	KEGG_hsa01230	kegg	22	5785	67	17992	0.4982303182151634	0.9184977429943356
GMS1	kegg:KEGG_hsa04714	KEGG_hsa04714	kegg	56	5785	173	17992	0.5043348718201729	0.9240910068853851
GMS1	kegg:KEGG_hsa01524	KEGG_hsa01524	kegg	20	5785	61	17992	0.5058849920536672	0.9248148112367157
GMS1	kegg:KEGG_hsa05031	KEGG_hsa05031	kegg	20	5785	61	17992	0.5058849920536672	0.9248148112367157
GMS1	kegg:KEGG_hsa01250	KEGG_hsa01250	kegg	11	5785	33	17992	0.5074577166519209	0.9253956500376812
GMS1	reactome:Acetylcholine Neurotransmitter Release Cycle	Acetylcholine Neurotransmitter Release Cycle	reactome	6	5785	13	17992	0.21277140872040726	0.9294948054543998
GMS1	reactome:DCC mediated attractive signaling	DCC mediated attractive signaling	reactome	6	5785	13	17992	0.21277140872040726	0.9294948054543998
GMS1	reactome:Heme biosynthesis	Heme biosynthesis	reactome	6	5785	13	17992	0.21277140872040726	0.9294948054543998
GMS1	reactome:Leading Strand Synthesis	Leading Strand Synthesis	reactome	6	5785	13	17992	0.21277140872040726	0.9294948054543998
GMS1	reactome:Nephron development	Nephron development	reactome	6	5785	13	17992	0.21277140872040726	0.9294948054543998
GMS1	reactome:Nucleotide biosynthesis	Nucleotide biosynthesis	reactome	6	5785	13	17992	0.21277140872040726	0.9294948054543998
GMS1	reactome:PI3K events in ERBB2 signaling	PI3K events in ERBB2 signaling	reactome	6	5785	13	17992	0.21277140872040726	0.9294948054543998
GMS1	reactome:Polymerase switching	Polymerase switching	reactome	6	5785	13	17992	0.21277140872040726	0.9294948054543998
GMS1	reactome:Regulation of pyruvate dehydrogenase (PDH) complex	Regulation of pyruvate dehydrogenase (PDH) complex	reactome	6	5785	13	17992	0.21277140872040726	0.9294948054543998
GMS1	reactome:Removal of the Flap Intermediate	Removal of the Flap Intermediate	reactome	6	5785	13	17992	0.21277140872040726	0.9294948054543998
GMS1	reactome:Signal regulatory protein family interactions	Signal regulatory protein family interactions	reactome	6	5785	13	17992	0.21277140872040726	0.9294948054543998
GMS1	kegg:KEGG_hsa00410	KEGG_hsa00410	kegg	10	5785	30	17992	0.5133169451979055	0.9303869631712037
GMS1	kegg:KEGG_hsa03264	KEGG_hsa03264	kegg	2	5785	5	17992	0.5156000677177748	0.9327240859729822
GMS1	kegg:KEGG_hsa04211	KEGG_hsa04211	kegg	26	5785	80	17992	0.5156052400720212	0.9327240859729822
GMS1	kegg:KEGG_hsa04370	KEGG_hsa04370	kegg	17	5785	52	17992	0.5189416405151323	0.9332217490528284
GMS1	kegg:KEGG_hsa05010	KEGG_hsa05010	kegg	101	5785	314	17992	0.5196143407041591	0.9332217490528284
GMS1	reactome:Insulin receptor recycling	Insulin receptor recycling	reactome	10	5785	24	17992	0.21490635241345762	0.93334465260264
GMS1	reactome:NOTCH3 Intracellular Domain Regulates Transcription	NOTCH3 Intracellular Domain Regulates Transcription	reactome	10	5785	24	17992	0.21490635241345762	0.93334465260264
GMS1	reactome:PPARA activates gene expression	PPARA activates gene expression	reactome	38	5785	105	17992	0.2152938182356038	0.9343368889473709
GMS1	kegg:KEGG_hsa04530	KEGG_hsa04530	kegg	49	5785	152	17992	0.521846238895514	0.935316732976259
GMS1	kegg:KEGG_hsa00230	KEGG_hsa00230	kegg	39	5785	121	17992	0.5269713666231659	0.936567745358427
GMS1	kegg:KEGG_hsa01232	KEGG_hsa01232	kegg	23	5785	71	17992	0.5273265170219923	0.936567745358427
GMS1	kegg:KEGG_hsa05166	KEGG_hsa05166	kegg	63	5785	196	17992	0.5283175594782403	0.936567745358427
GMS1	kegg:KEGG_hsa00860	KEGG_hsa00860	kegg	15	5785	46	17992	0.5290359239990557	0.9366965222417867
GMS1	kegg:KEGG_hsa05323	KEGG_hsa05323	kegg	22	5785	68	17992	0.5315839123360512	0.9371858609722841
GMS1	reactome:RND2 GTPase cycle	RND2 GTPase cycle	reactome	16	5785	41	17992	0.21673671269063208	0.9372325071116715
GMS1	reactome:Signaling by ERBB2	Signaling by ERBB2	reactome	16	5785	41	17992	0.21673671269063208	0.9372325071116715
GMS1	kegg:KEGG_hsa00970	KEGG_hsa00970	kegg	14	5785	43	17992	0.5346263856161935	0.9381380098432643
GMS1	reactome:Heme signaling	Heme signaling	reactome	17	5785	44	17992	0.2212389430581208	0.9460814024932466
GMS1	reactome:Endosomal Sorting Complex Required For Transport (ESCRT)	Endosomal Sorting Complex Required For Transport (ESCRT)	reactome	11	5785	27	17992	0.22361137022929453	0.9463364600323582
GMS1	reactome:EPH-ephrin mediated repulsion of cells	EPH-ephrin mediated repulsion of cells	reactome	18	5785	47	17992	0.22524771826367151	0.9501040295476076
GMS1	kegg:KEGG_hsa03420	KEGG_hsa03420	kegg	17	5785	53	17992	0.5564391182879841	0.9509376113607014
GMS1	kegg:KEGG_hsa05202	KEGG_hsa05202	kegg	52	5785	163	17992	0.557058893044132	0.9509376113607014
GMS1	kegg:KEGG_hsa00360	KEGG_hsa00360	kegg	5	5785	15	17992	0.5574178315426392	0.9509376113607014
GMS1	kegg:KEGG_hsa04110	KEGG_hsa04110	kegg	44	5785	138	17992	0.5591566922582509	0.9515411309744144
GMS1	reactome:Post-translational protein modification	Post-translational protein modification	reactome	430	5785	1298	17992	0.22631005978125268	0.9521743260312874
GMS1	kegg:KEGG_hsa04923	KEGG_hsa04923	kegg	16	5785	50	17992	0.5623394713746201	0.9521995896842514
GMS1	kegg:KEGG_hsa05231	KEGG_hsa05231	kegg	29	5785	91	17992	0.5626726639406403	0.9521995896842514
GMS1	kegg:KEGG_hsa00280	KEGG_hsa00280	kegg	15	5785	47	17992	0.5686507299759518	0.9547965905982428
GMS1	kegg:KEGG_hsa05016	KEGG_hsa05016	kegg	77	5785	242	17992	0.5689777378522144	0.9547965905982428
GMS1	reactome:Metabolism of lipids	Metabolism of lipids	reactome	229	5785	683	17992	0.228171464565246	0.9557338676084912
GMS1	reactome:Ca2+ pathway	Ca2+ pathway	reactome	19	5785	50	17992	0.2288319062937203	0.955761001365973
GMS1	reactome:RHOJ GTPase cycle	RHOJ GTPase cycle	reactome	19	5785	50	17992	0.2288319062937203	0.955761001365973
GMS1	reactome:RNA Polymerase II Transcription Termination	RNA Polymerase II Transcription Termination	reactome	19	5785	50	17992	0.2288319062937203	0.955761001365973
GMS1	reactome:Activation of SMO	Activation of SMO	reactome	7	5785	16	17992	0.22969457721514383	0.9567626549628943
GMS1	reactome:Elevation of cytosolic Ca2+ levels	Elevation of cytosolic Ca2+ levels	reactome	7	5785	16	17992	0.22969457721514383	0.9567626549628943
GMS1	reactome:Formation of the polybromo-BAF (pBAF) complex	Formation of the polybromo-BAF (pBAF) complex	reactome	7	5785	16	17992	0.22969457721514383	0.9567626549628943
GMS1	reactome:RNA Polymerase III Chain Elongation	RNA Polymerase III Chain Elongation	reactome	7	5785	16	17992	0.22969457721514383	0.9567626549628943
GMS1	reactome:Removal of the Flap Intermediate from the C-strand	Removal of the Flap Intermediate from the C-strand	reactome	7	5785	16	17992	0.22969457721514383	0.9567626549628943
GMS1	reactome:Sema3A PAK dependent Axon repulsion	Sema3A PAK dependent Axon repulsion	reactome	7	5785	16	17992	0.22969457721514383	0.9567626549628943
GMS1	reactome:Synthesis of PIPs at the early endosome membrane	Synthesis of PIPs at the early endosome membrane	reactome	7	5785	16	17992	0.22969457721514383	0.9567626549628943
GMS1	kegg:KEGG_hsa04350	KEGG_hsa04350	kegg	32	5785	101	17992	0.577676969517604	0.9584839270354277
GMS1	kegg:KEGG_hsa01240	KEGG_hsa01240	kegg	43	5785	136	17992	0.5854769978774391	0.9636200783587359
GMS1	reactome:Transcriptional and post-translational regulation of MITF-M expression and activity	Transcriptional and post-translational regulation of MITF-M expression and activity	reactome	20	5785	53	17992	0.23204799497298714	0.9637414504392531
GMS1	kegg:KEGG_hsa00515	KEGG_hsa00515	kegg	7	5785	22	17992	0.5928779993861903	0.9637984588889419
GMS1	reactome:Competing endogenous RNAs (ceRNAs) regulate PTEN translation	Competing endogenous RNAs (ceRNAs) regulate PTEN translation	reactome	4	5785	8	17992	0.23487626446378673	0.9663431441077387
GMS1	reactome:Diseases associated with surfactant metabolism	Diseases associated with surfactant metabolism	reactome	4	5785	8	17992	0.23487626446378673	0.9663431441077387
GMS1	reactome:Negative regulation of activity of TFAP2 (AP-2) family transcription factors	Negative regulation of activity of TFAP2 (AP-2) family transcription factors	reactome	4	5785	8	17992	0.23487626446378673	0.9663431441077387
GMS1	reactome:Regulation of CDH11 mRNA translation by microRNAs	Regulation of CDH11 mRNA translation by microRNAs	reactome	4	5785	8	17992	0.23487626446378673	0.9663431441077387
GMS1	reactome:Regulation of NPAS4 mRNA translation	Regulation of NPAS4 mRNA translation	reactome	4	5785	8	17992	0.23487626446378673	0.9663431441077387
GMS1	reactome:Regulation of PD-L1(CD274) translation	Regulation of PD-L1(CD274) translation	reactome	4	5785	8	17992	0.23487626446378673	0.9663431441077387
GMS1	kegg:KEGG_hsa04216	KEGG_hsa04216	kegg	11	5785	35	17992	0.5995019658000472	0.9681663277443542
GMS1	kegg:KEGG_hsa05131	KEGG_hsa05131	kegg	64	5785	203	17992	0.6023123890379631	0.9696919774498164
GMS1	reactome:HCMV Infection	HCMV Infection	reactome	39	5785	109	17992	0.23697183307184116	0.9712300520718948
GMS1	kegg:KEGG_hsa04913	KEGG_hsa04913	kegg	15	5785	48	17992	0.6069302918529487	0.971448829784594
GMS1	kegg:KEGG_hsa05418	KEGG_hsa05418	kegg	37	5785	118	17992	0.6079449054277085	0.9714904126249658
GMS1	kegg:KEGG_hsa00640	KEGG_hsa00640	kegg	10	5785	32	17992	0.6091822659756447	0.972251686424305
GMS1	reactome:Macroautophagy	Macroautophagy	reactome	43	5785	121	17992	0.2395792028094339	0.9762179051001743
GMS1	reactome:TP53 Regulates Metabolic Genes	TP53 Regulates Metabolic Genes	reactome	23	5785	62	17992	0.23991878177906126	0.9764076841325373
GMS1	reactome:Deactivation of the beta-catenin transactivating complex	Deactivation of the beta-catenin transactivating complex	reactome	14	5785	36	17992	0.2425456879729887	0.9764076841325373
GMS1	reactome:MAP2K and MAPK activation	MAP2K and MAPK activation	reactome	14	5785	36	17992	0.2425456879729887	0.9764076841325373
GMS1	reactome:Resolution of D-Loop Structures	Resolution of D-Loop Structures	reactome	14	5785	36	17992	0.2425456879729887	0.9764076841325373
GMS1	reactome:Defective B3GALT6 causes EDSP2 and SEMDJL1	Defective B3GALT6 causes EDSP2 and SEMDJL1	reactome	8	5785	19	17992	0.24257173603643065	0.9764076841325373
GMS1	reactome:Defective B3GAT3 causes JDSSDHD	Defective B3GAT3 causes JDSSDHD	reactome	8	5785	19	17992	0.24257173603643065	0.9764076841325373
GMS1	reactome:tRNA-derived small RNA (tsRNA or tRNA-related fragment, tRF) biogenesis	tRNA-derived small RNA (tsRNA or tRNA-related fragment, tRF) biogenesis	reactome	2	5785	3	17992	0.2436534494095403	0.976812330585695
GMS1	reactome:Keratinization	Keratinization	reactome	57	5785	163	17992	0.24381180122505688	0.976812330585695
GMS1	reactome:Transcriptional regulation of white adipocyte differentiation	Transcriptional regulation of white adipocyte differentiation	reactome	27	5785	74	17992	0.24738347093382648	0.9821102171750321
GMS1	kegg:KEGG_hsa05144	KEGG_hsa05144	kegg	13	5785	42	17992	0.6231625127755596	0.982252267696639
GMS1	kegg:KEGG_hsa03273	KEGG_hsa03273	kegg	5	5785	16	17992	0.6232239010702831	0.982252267696639
GMS1	kegg:KEGG_hsa00232	KEGG_hsa00232	kegg	2	5785	6	17992	0.6251493155804455	0.982978588425169
GMS1	kegg:KEGG_hsa04722	KEGG_hsa04722	kegg	32	5785	103	17992	0.6296525689592778	0.9841854398367894
GMS1	kegg:KEGG_hsa04215	KEGG_hsa04215	kegg	8	5785	26	17992	0.632257147473494	0.9863042504355976
GMS1	kegg:KEGG_hsa00480	KEGG_hsa00480	kegg	16	5785	52	17992	0.6355484616704377	0.9881270022263645
GMS1	reactome:PINK1-PRKN Mediated Mitophagy	PINK1-PRKN Mediated Mitophagy	reactome	9	5785	22	17992	0.25267948635342247	0.9883071272836055
GMS1	reactome:VEGFR2 mediated vascular permeability	VEGFR2 mediated vascular permeability	reactome	9	5785	22	17992	0.25267948635342247	0.9883071272836055
GMS1	kegg:KEGG_hsa05163	KEGG_hsa05163	kegg	58	5785	186	17992	0.6389158018644032	0.9885858960400795
GMS1	kegg:KEGG_hsa05223	KEGG_hsa05223	kegg	20	5785	65	17992	0.6398999530207242	0.9888773021355315
GMS1	kegg:KEGG_hsa00534	KEGG_hsa00534	kegg	7	5785	23	17992	0.6463486259553755	0.9903535373707324
GMS1	kegg:KEGG_hsa05310	KEGG_hsa05310	kegg	7	5785	23	17992	0.6463486259553755	0.9903535373707324
GMS1	reactome:Post-translational protein phosphorylation	Post-translational protein phosphorylation	reactome	36	5785	101	17992	0.2567509956291223	0.9927327465971454
GMS1	kegg:KEGG_hsa05164	KEGG_hsa05164	kegg	43	5785	139	17992	0.6519302119205668	0.9938066693735067
GMS1	reactome:Immunoregulatory interactions between a Lymphoid and a non-Lymphoid cell	Immunoregulatory interactions between a Lymphoid and a non-Lymphoid cell	reactome	38	5785	107	17992	0.2579517607620908	0.9939393175789156
GMS1	reactome:Regulation of Insulin-like Growth Factor (IGF) transport and uptake by Insulin-like Growth Factor Binding Proteins (IGFBPs)	Regulation of Insulin-like Growth Factor (IGF) transport and uptake by Insulin-like Growth Factor Binding Proteins (IGFBPs)	reactome	41	5785	116	17992	0.25934641993609736	0.9951409885433063
GMS1	reactome:Beta-oxidation of very long chain fatty acids	Beta-oxidation of very long chain fatty acids	reactome	5	5785	11	17992	0.259947732571489	0.9951409885433063
GMS1	reactome:Differentiation of T cells	Differentiation of T cells	reactome	5	5785	11	17992	0.259947732571489	0.9951409885433063
GMS1	reactome:Differentiation of naive CD+ T cells to T helper 1 cells (Th1 cells)	Differentiation of naive CD+ T cells to T helper 1 cells (Th1 cells)	reactome	5	5785	11	17992	0.259947732571489	0.9951409885433063
GMS1	reactome:Gamma-carboxylation, transport, and amino-terminal cleavage of proteins	Gamma-carboxylation, transport, and amino-terminal cleavage of proteins	reactome	5	5785	11	17992	0.259947732571489	0.9951409885433063
GMS1	reactome:MET activates RAS signaling	MET activates RAS signaling	reactome	5	5785	11	17992	0.259947732571489	0.9951409885433063
GMS1	reactome:BMAL1:CLOCK,NPAS2 activates circadian expression	BMAL1:CLOCK,NPAS2 activates circadian expression	reactome	10	5785	25	17992	0.26079996922141474	0.9954266645531468
GMS1	kegg:KEGG_hsa00770	KEGG_hsa00770	kegg	6	5785	20	17992	0.6628750103473257	0.9999999978446339
GMS1	kegg:KEGG_hsa00053	KEGG_hsa00053	kegg	9	5785	30	17992	0.6657272839978479	0.9999999978446339
GMS1	kegg:KEGG_hsa03020	KEGG_hsa03020	kegg	9	5785	30	17992	0.6657272839978479	0.9999999978446339
GMS1	kegg:KEGG_hsa05340	KEGG_hsa05340	kegg	9	5785	30	17992	0.6657272839978479	0.9999999978446339
GMS1	kegg:KEGG_hsa00190	KEGG_hsa00190	kegg	25	5785	82	17992	0.666532228968841	0.9999999978446339
GMS1	kegg:KEGG_hsa04137	KEGG_hsa04137	kegg	25	5785	82	17992	0.666532228968841	0.9999999978446339
GMS1	kegg:KEGG_hsa04066	KEGG_hsa04066	kegg	29	5785	95	17992	0.6699415395980504	0.9999999978446339
GMS1	kegg:KEGG_hsa05133	KEGG_hsa05133	kegg	19	5785	63	17992	0.6778050150611441	0.9999999978446339
GMS1	kegg:KEGG_hsa04064	KEGG_hsa04064	kegg	27	5785	89	17992	0.6810797536065087	0.9999999978446339
GMS1	kegg:KEGG_hsa00240	KEGG_hsa00240	kegg	14	5785	47	17992	0.6876815284307618	0.9999999978446339
GMS1	kegg:KEGG_hsa04611	KEGG_hsa04611	kegg	34	5785	112	17992	0.6916393124674842	0.9999999978446339
GMS1	kegg:KEGG_hsa05216	KEGG_hsa05216	kegg	10	5785	34	17992	0.6946683503689628	0.9999999978446339
GMS1	kegg:KEGG_hsa00790	KEGG_hsa00790	kegg	7	5785	24	17992	0.6954291973826818	0.9999999978446339
GMS1	kegg:KEGG_hsa00910	KEGG_hsa00910	kegg	4	5785	14	17992	0.7074835967606867	0.9999999978446339
GMS1	kegg:KEGG_hsa03272	KEGG_hsa03272	kegg	12	5785	41	17992	0.7083699450449834	0.9999999978446339
GMS1	kegg:KEGG_hsa00563	KEGG_hsa00563	kegg	8	5785	28	17992	0.7229558728901135	0.9999999978446339
GMS1	kegg:KEGG_hsa00590	KEGG_hsa00590	kegg	17	5785	58	17992	0.7236687228618108	0.9999999978446339
GMS1	kegg:KEGG_hsa05220	KEGG_hsa05220	kegg	20	5785	68	17992	0.7273490690820048	0.9999999978446339
GMS1	kegg:KEGG_hsa04670	KEGG_hsa04670	kegg	30	5785	101	17992	0.734880073444637	0.9999999978446339
GMS1	kegg:KEGG_hsa00830	KEGG_hsa00830	kegg	19	5785	65	17992	0.7351412815477081	0.9999999978446339
GMS1	kegg:KEGG_hsa04728	KEGG_hsa04728	kegg	33	5785	111	17992	0.7398957878467847	0.9999999978446339
GMS1	kegg:KEGG_hsa05221	KEGG_hsa05221	kegg	18	5785	62	17992	0.7433060966515471	0.9999999978446339
GMS1	kegg:KEGG_hsa05210	KEGG_hsa05210	kegg	21	5785	72	17992	0.7457919169646311	0.9999999978446339
GMS1	kegg:KEGG_hsa05208	KEGG_hsa05208	kegg	51	5785	170	17992	0.7521079383798343	0.9999999978446339
GMS1	kegg:KEGG_hsa04742	KEGG_hsa04742	kegg	23	5785	79	17992	0.7557312989971116	0.9999999978446339
GMS1	kegg:KEGG_hsa04726	KEGG_hsa04726	kegg	29	5785	99	17992	0.7618974261406599	0.9999999978446339
GMS1	kegg:KEGG_hsa01212	KEGG_hsa01212	kegg	13	5785	46	17992	0.7624634291895385	0.9999999978446339
GMS1	kegg:KEGG_hsa04962	KEGG_hsa04962	kegg	10	5785	36	17992	0.767498370244609	0.9999999978446339
GMS1	kegg:KEGG_hsa00983	KEGG_hsa00983	kegg	21	5785	73	17992	0.7701113677100765	0.9999999978446339
GMS1	kegg:KEGG_hsa04640	KEGG_hsa04640	kegg	24	5785	83	17992	0.7716549366104941	0.9999999978446339
GMS1	kegg:KEGG_hsa04081	KEGG_hsa04081	kegg	53	5785	178	17992	0.7761324346790224	0.9999999978446339
GMS1	kegg:KEGG_hsa04082	KEGG_hsa04082	kegg	53	5785	178	17992	0.7761324346790224	0.9999999978446339
GMS1	kegg:KEGG_hsa05032	KEGG_hsa05032	kegg	23	5785	80	17992	0.7784802381332327	0.9999999978446339
GMS1	kegg:KEGG_hsa00100	KEGG_hsa00100	kegg	5	5785	19	17992	0.7816341488255384	0.9999999978446339
GMS1	kegg:KEGG_hsa05140	KEGG_hsa05140	kegg	19	5785	67	17992	0.7856204935432333	0.9999999978446339
GMS1	kegg:KEGG_hsa05120	KEGG_hsa05120	kegg	16	5785	57	17992	0.787169079184427	0.9999999978446339
GMS1	kegg:KEGG_hsa03260	KEGG_hsa03260	kegg	1	5785	4	17992	0.7881398078707289	0.9999999978446339
GMS1	kegg:KEGG_hsa04217	KEGG_hsa04217	kegg	36	5785	124	17992	0.7994674870227072	0.9999999978446339
GMS1	kegg:KEGG_hsa04920	KEGG_hsa04920	kegg	17	5785	61	17992	0.8024192769132995	0.9999999978446339
GMS1	kegg:KEGG_hsa05152	KEGG_hsa05152	kegg	42	5785	144	17992	0.8043184779821413	0.9999999978446339
GMS1	kegg:KEGG_hsa00430	KEGG_hsa00430	kegg	4	5785	16	17992	0.8083293208844202	0.9999999978446339
GMS1	kegg:KEGG_hsa04672	KEGG_hsa04672	kegg	9	5785	34	17992	0.8130200078543225	0.9999999978446339
GMS1	kegg:KEGG_hsa04621	KEGG_hsa04621	kegg	42	5785	145	17992	0.8192995107611069	0.9999999978446339
GMS1	kegg:KEGG_hsa03250	KEGG_hsa03250	kegg	15	5785	55	17992	0.8206947906575103	0.9999999978446339
GMS1	kegg:KEGG_hsa04213	KEGG_hsa04213	kegg	15	5785	55	17992	0.8206947906575103	0.9999999978446339
GMS1	kegg:KEGG_hsa04960	KEGG_hsa04960	kegg	8	5785	31	17992	0.8282808304781615	0.9999999978446339
GMS1	kegg:KEGG_hsa05135	KEGG_hsa05135	kegg	33	5785	116	17992	0.8304395291646014	0.9999999978446339
GMS1	kegg:KEGG_hsa05322	KEGG_hsa05322	kegg	24	5785	86	17992	0.8314408648587235	0.9999999978446339
GMS1	kegg:KEGG_hsa04540	KEGG_hsa04540	kegg	23	5785	83	17992	0.8379576192803047	0.9999999978446339
GMS1	kegg:KEGG_hsa04630	KEGG_hsa04630	kegg	37	5785	130	17992	0.8410581222020465	0.9999999978446339
GMS1	kegg:KEGG_hsa05171	KEGG_hsa05171	kegg	54	5785	187	17992	0.8517358471359999	0.9999999978446339
GMS1	kegg:KEGG_hsa03050	KEGG_hsa03050	kegg	10	5785	39	17992	0.8521826323081292	0.9999999978446339
GMS1	kegg:KEGG_hsa05033	KEGG_hsa05033	kegg	10	5785	39	17992	0.8521826323081292	0.9999999978446339
GMS1	kegg:KEGG_hsa00140	KEGG_hsa00140	kegg	16	5785	60	17992	0.8536236888483427	0.9999999978446339
GMS1	kegg:KEGG_hsa00340	KEGG_hsa00340	kegg	5	5785	21	17992	0.8547892142446796	0.9999999978446339
GMS1	kegg:KEGG_hsa05020	KEGG_hsa05020	kegg	60	5785	207	17992	0.8548500493897855	0.9999999978446339
GMS1	kegg:KEGG_hsa05204	KEGG_hsa05204	kegg	18	5785	67	17992	0.8558504450473327	0.9999999978446339
GMS1	kegg:KEGG_hsa00440	KEGG_hsa00440	kegg	1	5785	5	17992	0.8562747429089674	0.9999999978446339
GMS1	kegg:KEGG_hsa00470	KEGG_hsa00470	kegg	1	5785	5	17992	0.8562747429089674	0.9999999978446339
GMS1	kegg:KEGG_hsa05170	KEGG_hsa05170	kegg	49	5785	171	17992	0.8572216194577441	0.9999999978446339
GMS1	kegg:KEGG_hsa04650	KEGG_hsa04650	kegg	29	5785	105	17992	0.8655529362238433	0.9999999978446339
GMS1	kegg:KEGG_hsa04668	KEGG_hsa04668	kegg	28	5785	102	17992	0.8707497838856004	0.9999999978446339
GMS1	kegg:KEGG_hsa04664	KEGG_hsa04664	kegg	16	5785	61	17992	0.8718297019808023	0.9999999978446339
GMS1	kegg:KEGG_hsa04936	KEGG_hsa04936	kegg	33	5785	119	17992	0.8725655398350665	0.9999999978446339
GMS1	kegg:KEGG_hsa05212	KEGG_hsa05212	kegg	18	5785	68	17992	0.8729990124191184	0.9999999978446339
GMS1	kegg:KEGG_hsa05321	KEGG_hsa05321	kegg	13	5785	51	17992	0.8807086347372048	0.9999999978446339
GMS1	kegg:KEGG_hsa00130	KEGG_hsa00130	kegg	2	5785	10	17992	0.8814539357880475	0.9999999978446339
GMS1	kegg:KEGG_hsa00513	KEGG_hsa00513	kegg	9	5785	37	17992	0.8865613123055714	0.9999999978446339
GMS1	kegg:KEGG_hsa04141	KEGG_hsa04141	kegg	40	5785	144	17992	0.8895321325992742	0.9999999978446339
GMS1	kegg:KEGG_hsa05169	KEGG_hsa05169	kegg	48	5785	171	17992	0.8918565638603269	0.9999999978446339
GMS1	kegg:KEGG_hsa04623	KEGG_hsa04623	kegg	17	5785	66	17992	0.8956205702542465	0.9999999978446339
GMS1	kegg:KEGG_hsa04727	KEGG_hsa04727	kegg	19	5785	73	17992	0.8958722844221574	0.9999999978446339
GMS1	kegg:KEGG_hsa04062	KEGG_hsa04062	kegg	40	5785	145	17992	0.899520176625141	0.9999999978446339
GMS1	kegg:KEGG_hsa04723	KEGG_hsa04723	kegg	32	5785	118	17992	0.9000797882478206	0.9999999978446339
GMS1	kegg:KEGG_hsa04657	KEGG_hsa04657	kegg	18	5785	70	17992	0.9024638272873631	0.9999999978446339
GMS1	kegg:KEGG_hsa04122	KEGG_hsa04122	kegg	1	5785	6	17992	0.9024998283746717	0.9999999978446339
GMS1	kegg:KEGG_hsa05417	KEGG_hsa05417	kegg	50	5785	179	17992	0.9036309002421826	0.9999999978446339
GMS1	kegg:KEGG_hsa04964	KEGG_hsa04964	kegg	4	5785	19	17992	0.9047073193190471	0.9999999978446339
GMS1	kegg:KEGG_hsa00730	KEGG_hsa00730	kegg	3	5785	15	17992	0.9059322521639688	0.9999999978446339
GMS1	kegg:KEGG_hsa03040	KEGG_hsa03040	kegg	28	5785	105	17992	0.9069795793758078	0.9999999978446339
GMS1	kegg:KEGG_hsa00980	KEGG_hsa00980	kegg	19	5785	74	17992	0.9087903615723909	0.9999999978446339
GMS1	kegg:KEGG_hsa04917	KEGG_hsa04917	kegg	15	5785	60	17992	0.9102043175296718	0.9999999978446339
GMS1	kegg:KEGG_hsa05132	KEGG_hsa05132	kegg	59	5785	210	17992	0.9112435597971109	0.9999999978446339
GMS1	kegg:KEGG_hsa04114	KEGG_hsa04114	kegg	29	5785	109	17992	0.9127955373202319	0.9999999978446339
GMS1	kegg:KEGG_hsa05161	KEGG_hsa05161	kegg	38	5785	140	17992	0.9155265350152163	0.9999999978446339
GMS1	kegg:KEGG_hsa05207	KEGG_hsa05207	kegg	51	5785	184	17992	0.9167410883575496	0.9999999978446339
GMS1	kegg:KEGG_hsa04659	KEGG_hsa04659	kegg	22	5785	86	17992	0.9251252418174785	0.9999999978446339
GMS1	kegg:KEGG_hsa04080	KEGG_hsa04080	kegg	89	5785	312	17992	0.9269503560018361	0.9999999978446339
GMS1	kegg:KEGG_hsa05218	KEGG_hsa05218	kegg	16	5785	65	17992	0.9274511682146234	0.9999999978446339
GMS1	kegg:KEGG_hsa00120	KEGG_hsa00120	kegg	3	5785	16	17992	0.9284560055361722	0.9999999978446339
GMS1	kegg:KEGG_hsa05134	KEGG_hsa05134	kegg	11	5785	47	17992	0.9289114873100808	0.9999999978446339
GMS1	kegg:KEGG_hsa05034	KEGG_hsa05034	kegg	34	5785	128	17992	0.9290046214550015	0.9999999978446339
GMS1	kegg:KEGG_hsa04914	KEGG_hsa04914	kegg	23	5785	90	17992	0.9298142963825967	0.9999999978446339
GMS1	kegg:KEGG_hsa04658	KEGG_hsa04658	kegg	20	5785	80	17992	0.9349708573255615	0.9999999978446339
GMS1	kegg:KEGG_hsa00533	KEGG_hsa00533	kegg	2	5785	12	17992	0.9364440046583673	0.9999999978446339
GMS1	kegg:KEGG_hsa05030	KEGG_hsa05030	kegg	10	5785	44	17992	0.9373683255990461	0.9999999978446339
GMS1	kegg:KEGG_hsa04115	KEGG_hsa04115	kegg	16	5785	66	17992	0.937636959561944	0.9999999978446339
GMS1	kegg:KEGG_hsa00982	KEGG_hsa00982	kegg	16	5785	67	17992	0.9465764252050333	0.9999999978446339
GMS1	kegg:KEGG_hsa05211	KEGG_hsa05211	kegg	14	5785	60	17992	0.9490869017036709	0.9999999978446339
GMS1	kegg:KEGG_hsa04210	KEGG_hsa04210	kegg	29	5785	114	17992	0.951954688224031	0.9999999978446339
GMS1	kegg:KEGG_hsa05203	KEGG_hsa05203	kegg	45	5785	170	17992	0.9550991163465616	0.9999999978446339
GMS1	kegg:KEGG_hsa00740	KEGG_hsa00740	kegg	1	5785	8	17992	0.9551341802997868	0.9999999978446339
GMS1	kegg:KEGG_hsa03266	KEGG_hsa03266	kegg	1	5785	8	17992	0.9551341802997868	0.9999999978446339
GMS1	kegg:KEGG_hsa04068	KEGG_hsa04068	kegg	29	5785	115	17992	0.9576526987650229	0.9999999978446339
GMS1	kegg:KEGG_hsa03022	KEGG_hsa03022	kegg	8	5785	39	17992	0.9628759760313388	0.9999999978446339
GMS1	kegg:KEGG_hsa00270	KEGG_hsa00270	kegg	10	5785	47	17992	0.9645579103883136	0.9999999978446339
GMS1	kegg:KEGG_hsa05235	KEGG_hsa05235	kegg	18	5785	77	17992	0.9651181052098733	0.9999999978446339
GMS1	kegg:KEGG_hsa00541	KEGG_hsa00541	kegg	3	5785	19	17992	0.9695857391848747	0.9999999978446339
GMS1	kegg:KEGG_hsa05142	KEGG_hsa05142	kegg	19	5785	82	17992	0.9717581730234658	0.9999999978446339
GMS1	kegg:KEGG_hsa05167	KEGG_hsa05167	kegg	41	5785	161	17992	0.9738383688590548	0.9999999978446339
GMS1	kegg:KEGG_hsa05130	KEGG_hsa05130	kegg	46	5785	180	17992	0.9781571917732115	0.9999999978446339
GMS1	kegg:KEGG_hsa04130	KEGG_hsa04130	kegg	4	5785	25	17992	0.9801041981537114	0.9999999978446339
GMS1	kegg:KEGG_hsa04622	KEGG_hsa04622	kegg	12	5785	58	17992	0.9812852359414301	0.9999999978446339
GMS1	kegg:KEGG_hsa00062	KEGG_hsa00062	kegg	3	5785	21	17992	0.9832043296662067	0.9999999978446339
GMS1	kegg:KEGG_hsa04662	KEGG_hsa04662	kegg	16	5785	74	17992	0.9834605913169506	0.9999999978446339
GMS1	kegg:KEGG_hsa00510	KEGG_hsa00510	kegg	9	5785	47	17992	0.9843228619511368	0.9999999978446339
GMS1	kegg:KEGG_hsa04380	KEGG_hsa04380	kegg	29	5785	123	17992	0.9857476777664376	0.9999999978446339
GMS1	kegg:KEGG_hsa05012	KEGG_hsa05012	kegg	49	5785	199	17992	0.9920638296835991	0.9999999978446339
GMS1	kegg:KEGG_hsa00604	KEGG_hsa00604	kegg	1	5785	13	17992	0.9935584445252343	0.9999999978446339
GMS1	kegg:KEGG_hsa04710	KEGG_hsa04710	kegg	4	5785	29	17992	0.993593299495514	0.9999999978446339
GMS1	kegg:KEGG_hsa01040	KEGG_hsa01040	kegg	2	5785	19	17992	0.9937213745639564	0.9999999978446339
GMS1	kegg:KEGG_hsa04620	KEGG_hsa04620	kegg	18	5785	87	17992	0.9937223696947746	0.9999999978446339
GMS1	kegg:KEGG_hsa05160	KEGG_hsa05160	kegg	30	5785	133	17992	0.9944836591243633	0.9999999978446339
GMS1	kegg:KEGG_hsa00040	KEGG_hsa00040	kegg	5	5785	36	17992	0.9966739468491534	0.9999999978446339
GMS1	kegg:KEGG_hsa04660	KEGG_hsa04660	kegg	20	5785	101	17992	0.998043633132022	0.9999999978446339
GMS1	kegg:KEGG_hsa04932	KEGG_hsa04932	kegg	23	5785	114	17992	0.9984582244933086	0.9999999978446339
GMS1	kegg:KEGG_hsa04625	KEGG_hsa04625	kegg	16	5785	88	17992	0.9989332534890029	0.9999999978446339
GMS1	kegg:KEGG_hsa03010	KEGG_hsa03010	kegg	26	5785	130	17992	0.9993037748679857	0.9999999978446339
GMS1	kegg:KEGG_hsa04060	KEGG_hsa04060	kegg	50	5785	223	17992	0.999516628099486	0.9999999978446339
GMS1	kegg:KEGG_hsa00900	KEGG_hsa00900	kegg	1	5785	21	17992	0.9997117860261758	0.9999999978446339
GMS1	kegg:KEGG_hsa05162	KEGG_hsa05162	kegg	19	5785	110	17992	0.9998651594958036	0.9999999978446339
GMS1	kegg:KEGG_hsa04061	KEGG_hsa04061	kegg	7	5785	60	17992	0.9999446439359811	0.9999999978446339
GMS1	kegg:KEGG_hsa04740	KEGG_hsa04740	kegg	86	5785	387	17992	0.9999950564636972	0.9999999978446339
GMS1	reactome:ABC transporter disorders	ABC transporter disorders	reactome	21	5785	57	17992	0.2653039778818525	0.9999999990188895
GMS1	reactome:ATP-dependent chromatin remodelers	ATP-dependent chromatin remodelers	reactome	11	5785	28	17992	0.2674414833027948	0.9999999990188895
GMS1	reactome:Glycosaminoglycan-protein linkage region biosynthesis	Glycosaminoglycan-protein linkage region biosynthesis	reactome	11	5785	28	17992	0.2674414833027948	0.9999999990188895
GMS1	reactome:SWI/SNF chromatin remodelers	SWI/SNF chromatin remodelers	reactome	11	5785	28	17992	0.2674414833027948	0.9999999990188895
GMS1	reactome:Activation of the pre-replicative complex	Activation of the pre-replicative complex	reactome	12	5785	31	17992	0.2729499585830899	0.9999999990188895
GMS1	reactome:Amino acid transport across the plasma membrane	Amino acid transport across the plasma membrane	reactome	12	5785	31	17992	0.2729499585830899	0.9999999990188895
GMS1	reactome:Transcriptional regulation by RUNX3	Transcriptional regulation by RUNX3	reactome	27	5785	75	17992	0.27423607520753457	0.9999999990188895
GMS1	reactome:GRB2 events in ERBB2 signaling	GRB2 events in ERBB2 signaling	reactome	6	5785	14	17992	0.2766319207408875	0.9999999990188895
GMS1	reactome:Metabolism of folate and pterines	Metabolism of folate and pterines	reactome	6	5785	14	17992	0.2766319207408875	0.9999999990188895
GMS1	reactome:Metabolism of nitric oxide: NOS3 activation and regulation	Metabolism of nitric oxide: NOS3 activation and regulation	reactome	6	5785	14	17992	0.2766319207408875	0.9999999990188895
GMS1	reactome:Physiological factors	Physiological factors	reactome	6	5785	14	17992	0.2766319207408875	0.9999999990188895
GMS1	reactome:Serotonin Neurotransmitter Release Cycle	Serotonin Neurotransmitter Release Cycle	reactome	6	5785	14	17992	0.2766319207408875	0.9999999990188895
GMS1	reactome:Zygotic genome activation (ZGA)	Zygotic genome activation (ZGA)	reactome	6	5785	14	17992	0.2766319207408875	0.9999999990188895
GMS1	reactome:Degradation of DVL	Degradation of DVL	reactome	13	5785	34	17992	0.2775697126103017	0.9999999990188895
GMS1	reactome:HCMV Early Events	HCMV Early Events	reactome	31	5785	87	17992	0.27757429122690047	0.9999999990188895
GMS1	reactome:Host Interactions of HIV factors	Host Interactions of HIV factors	reactome	34	5785	96	17992	0.2792046195546493	0.9999999990188895
GMS1	reactome:PTEN Regulation	PTEN Regulation	reactome	37	5785	105	17992	0.2802817721925528	0.9999999990188895
GMS1	reactome:Ub-specific processing proteases	Ub-specific processing proteases	reactome	54	5785	156	17992	0.28036016136771796	0.9999999990188895
GMS1	reactome:Formation of Fibrin Clot (Clotting Cascade)	Formation of Fibrin Clot (Clotting Cascade)	reactome	14	5785	37	17992	0.2814786286418071	0.9999999990188895
GMS1	reactome:Hemostasis	Hemostasis	reactome	177	5785	530	17992	0.281560121639583	0.9999999990188895
GMS1	reactome:Antigen processing: Ubiquitination & Proteasome degradation	Antigen processing: Ubiquitination & Proteasome degradation	reactome	86	5785	253	17992	0.28496523076809727	0.9999999990188895
GMS1	reactome:Signaling by TGFBR3	Signaling by TGFBR3	reactome	16	5785	43	17992	0.2876638692102636	0.9999999990188895
GMS1	reactome:Metabolism of amine-derived hormones	Metabolism of amine-derived hormones	reactome	7	5785	17	17992	0.2885100801077804	0.9999999990188895
GMS1	reactome:Amino acids regulate mTORC1	Amino acids regulate mTORC1	reactome	17	5785	46	17992	0.29012037793379947	0.9999999990188895
GMS1	reactome:Iron uptake and transport	Iron uptake and transport	reactome	18	5785	49	17992	0.29224133525363477	0.9999999990188895
GMS1	reactome:CS-GAG biosynthesis	CS-GAG biosynthesis	reactome	8	5785	20	17992	0.29735004702254836	0.9999999990188895
GMS1	reactome:Formation of the ureteric bud	Formation of the ureteric bud	reactome	8	5785	20	17992	0.29735004702254836	0.9999999990188895
GMS1	reactome:Metalloprotease DUBs	Metalloprotease DUBs	reactome	8	5785	20	17992	0.29735004702254836	0.9999999990188895
GMS1	reactome:RNA Polymerase III Transcription Termination	RNA Polymerase III Transcription Termination	reactome	8	5785	20	17992	0.29735004702254836	0.9999999990188895
GMS1	reactome:Signal transduction by L1	Signal transduction by L1	reactome	8	5785	20	17992	0.29735004702254836	0.9999999990188895
GMS1	reactome:Class I MHC mediated antigen processing & presentation	Class I MHC mediated antigen processing & presentation	reactome	108	5785	321	17992	0.30081325847265156	0.9999999990188895
GMS1	reactome:Telomere Maintenance	Telomere Maintenance	reactome	25	5785	70	17992	0.3009237035017201	0.9999999990188895
GMS1	reactome:Peptide hormone metabolism	Peptide hormone metabolism	reactome	26	5785	73	17992	0.30157587070777014	0.9999999990188895
GMS1	reactome:Mitochondrial translation elongation	Mitochondrial translation elongation	reactome	32	5785	91	17992	0.3037175012381868	0.9999999990188895
GMS1	reactome:Mitochondrial translation initiation	Mitochondrial translation initiation	reactome	32	5785	91	17992	0.3037175012381868	0.9999999990188895
GMS1	reactome:Visual phototransduction	Visual phototransduction	reactome	32	5785	91	17992	0.3037175012381868	0.9999999990188895
GMS1	reactome:Mitochondrial translation	Mitochondrial translation	reactome	39	5785	112	17992	0.3037530514452859	0.9999999990188895
GMS1	reactome:Cytosolic tRNA aminoacylation	Cytosolic tRNA aminoacylation	reactome	9	5785	23	17992	0.30413511223917755	0.9999999990188895
GMS1	reactome:Downregulation of ERBB2 signaling	Downregulation of ERBB2 signaling	reactome	9	5785	23	17992	0.30413511223917755	0.9999999990188895
GMS1	reactome:Glycogen metabolism	Glycogen metabolism	reactome	9	5785	23	17992	0.30413511223917755	0.9999999990188895
GMS1	reactome:Polymerase switching on the C-strand of the telomere	Polymerase switching on the C-strand of the telomere	reactome	9	5785	23	17992	0.30413511223917755	0.9999999990188895
GMS1	reactome:Telomere Extension By Telomerase	Telomere Extension By Telomerase	reactome	9	5785	23	17992	0.30413511223917755	0.9999999990188895
GMS1	reactome:Nuclear signaling by ERBB4	Nuclear signaling by ERBB4	reactome	10	5785	26	17992	0.3094599235928504	0.9999999990188895
GMS1	reactome:Peroxisomal lipid metabolism	Peroxisomal lipid metabolism	reactome	10	5785	26	17992	0.3094599235928504	0.9999999990188895
GMS1	reactome:RNA Polymerase III Transcription Initiation From Type 1 Promoter	RNA Polymerase III Transcription Initiation From Type 1 Promoter	reactome	10	5785	26	17992	0.3094599235928504	0.9999999990188895
GMS1	reactome:Regulation of CDH11 Expression and Function	Regulation of CDH11 Expression and Function	reactome	10	5785	26	17992	0.3094599235928504	0.9999999990188895
GMS1	reactome:MAPK family signaling cascades	MAPK family signaling cascades	reactome	92	5785	273	17992	0.31149249413017477	0.9999999990188895
GMS1	reactome:Antigen Presentation: Folding, assembly and peptide loading of class I MHC	Antigen Presentation: Folding, assembly and peptide loading of class I MHC	reactome	11	5785	29	17992	0.31370714485505785	0.9999999990188895
GMS1	reactome:Base-Excision Repair, AP Site Formation	Base-Excision Repair, AP Site Formation	reactome	11	5785	29	17992	0.31370714485505785	0.9999999990188895
GMS1	reactome:Lysosome Vesicle Biogenesis	Lysosome Vesicle Biogenesis	reactome	11	5785	29	17992	0.31370714485505785	0.9999999990188895
GMS1	reactome:Regulation of Expression and Function of Type II Classical Cadherins	Regulation of Expression and Function of Type II Classical Cadherins	reactome	11	5785	29	17992	0.31370714485505785	0.9999999990188895
GMS1	reactome:Signaling by high-kinase activity BRAF mutants	Signaling by high-kinase activity BRAF mutants	reactome	12	5785	32	17992	0.3171351426506727	0.9999999990188895
GMS1	reactome:Transcriptional regulation by the AP-2 (TFAP2) family of transcription factors	Transcriptional regulation by the AP-2 (TFAP2) family of transcription factors	reactome	12	5785	32	17992	0.3171351426506727	0.9999999990188895
GMS1	reactome:DAP12 interactions	DAP12 interactions	reactome	13	5785	35	17992	0.31992516986321606	0.9999999990188895
GMS1	reactome:Activation of the phototransduction cascade	Activation of the phototransduction cascade	reactome	4	5785	9	17992	0.3209348073751749	0.9999999990188895
GMS1	reactome:Chylomicron remodeling	Chylomicron remodeling	reactome	4	5785	9	17992	0.3209348073751749	0.9999999990188895
GMS1	reactome:Downregulation of ERBB2:ERBB3 signaling	Downregulation of ERBB2:ERBB3 signaling	reactome	4	5785	9	17992	0.3209348073751749	0.9999999990188895
GMS1	reactome:Josephin domain DUBs	Josephin domain DUBs	reactome	4	5785	9	17992	0.3209348073751749	0.9999999990188895
GMS1	reactome:Neurotransmitter clearance	Neurotransmitter clearance	reactome	4	5785	9	17992	0.3209348073751749	0.9999999990188895
GMS1	reactome:Pexophagy	Pexophagy	reactome	4	5785	9	17992	0.3209348073751749	0.9999999990188895
GMS1	reactome:Regulation of TBK1, IKKε-mediated activation of IRF3, IRF7 upon TLR3 ligation	Regulation of TBK1, IKKε-mediated activation of IRF3, IRF7 upon TLR3 ligation	reactome	4	5785	9	17992	0.3209348073751749	0.9999999990188895
GMS1	reactome:Latent infection - Other responses of Mtb to phagocytosis	Latent infection - Other responses of Mtb to phagocytosis	reactome	1	5785	1	17992	0.3215317919075144	0.9999999990188895
GMS1	reactome:Cellular Senescence	Cellular Senescence	reactome	45	5785	131	17992	0.3244417342136529	0.9999999990188895
GMS1	reactome:Kidney development	Kidney development	reactome	16	5785	44	17992	0.32562096986863037	0.9999999990188895
GMS1	reactome:Cell surface interactions at the vascular wall	Cell surface interactions at the vascular wall	reactome	39	5785	113	17992	0.32737571491867756	0.9999999990188895
GMS1	reactome:FCGR3A-mediated phagocytosis	FCGR3A-mediated phagocytosis	reactome	19	5785	53	17992	0.3287396694031047	0.9999999990188895
GMS1	reactome:Leishmania phagocytosis	Leishmania phagocytosis	reactome	19	5785	53	17992	0.3287396694031047	0.9999999990188895
GMS1	reactome:Parasite infection	Parasite infection	reactome	19	5785	53	17992	0.3287396694031047	0.9999999990188895
GMS1	reactome:Positive epigenetic regulation of rRNA expression	Positive epigenetic regulation of rRNA expression	reactome	19	5785	53	17992	0.3287396694031047	0.9999999990188895
GMS1	reactome:Base Excision Repair	Base Excision Repair	reactome	20	5785	56	17992	0.3294021772883634	0.9999999990188895
GMS1	reactome:Mitochondrial translation termination	Mitochondrial translation termination	reactome	32	5785	92	17992	0.32999305762589864	0.9999999990188895
GMS1	reactome:Hedgehog 'on' state	Hedgehog 'on' state	reactome	22	5785	62	17992	0.3303138609590506	0.9999999990188895
GMS1	reactome:Mitochondrial protein degradation	Mitochondrial protein degradation	reactome	30	5785	86	17992	0.3304840968126293	0.9999999990188895
GMS1	reactome:Oxidative Stress Induced Senescence	Oxidative Stress Induced Senescence	reactome	24	5785	68	17992	0.3307892024631986	0.9999999990188895
GMS1	reactome:Apoptosis induced DNA fragmentation	Apoptosis induced DNA fragmentation	reactome	5	5785	12	17992	0.3350123611416172	0.9999999990188895
GMS1	reactome:Erythrocytes take up carbon dioxide and release oxygen	Erythrocytes take up carbon dioxide and release oxygen	reactome	5	5785	12	17992	0.3350123611416172	0.9999999990188895
GMS1	reactome:Ethanol oxidation	Ethanol oxidation	reactome	5	5785	12	17992	0.3350123611416172	0.9999999990188895
GMS1	reactome:Formation of ATP by chemiosmotic coupling	Formation of ATP by chemiosmotic coupling	reactome	5	5785	12	17992	0.3350123611416172	0.9999999990188895
GMS1	reactome:Formation of axial mesoderm	Formation of axial mesoderm	reactome	5	5785	12	17992	0.3350123611416172	0.9999999990188895
GMS1	reactome:Interleukin-35 Signalling	Interleukin-35 Signalling	reactome	5	5785	12	17992	0.3350123611416172	0.9999999990188895
GMS1	reactome:Lewis blood group biosynthesis	Lewis blood group biosynthesis	reactome	5	5785	12	17992	0.3350123611416172	0.9999999990188895
GMS1	reactome:Negative regulation of FLT3	Negative regulation of FLT3	reactome	5	5785	12	17992	0.3350123611416172	0.9999999990188895
GMS1	reactome:O2/CO2 exchange in erythrocytes	O2/CO2 exchange in erythrocytes	reactome	5	5785	12	17992	0.3350123611416172	0.9999999990188895
GMS1	reactome:Presynaptic nicotinic acetylcholine receptors	Presynaptic nicotinic acetylcholine receptors	reactome	5	5785	12	17992	0.3350123611416172	0.9999999990188895
GMS1	reactome:Regulation of TP53 Activity through Association with Co-factors	Regulation of TP53 Activity through Association with Co-factors	reactome	5	5785	12	17992	0.3350123611416172	0.9999999990188895
GMS1	reactome:SHC1 events in ERBB4 signaling	SHC1 events in ERBB4 signaling	reactome	5	5785	12	17992	0.3350123611416172	0.9999999990188895
GMS1	reactome:TGF-beta receptor signaling in EMT (epithelial to mesenchymal transition)	TGF-beta receptor signaling in EMT (epithelial to mesenchymal transition)	reactome	5	5785	12	17992	0.3350123611416172	0.9999999990188895
GMS1	reactome:Telomere C-strand synthesis initiation	Telomere C-strand synthesis initiation	reactome	5	5785	12	17992	0.3350123611416172	0.9999999990188895
GMS1	reactome:MAPK1/MAPK3 signaling	MAPK1/MAPK3 signaling	reactome	80	5785	238	17992	0.33641259403593615	0.9999999990188895
GMS1	reactome:Blood group systems biosynthesis	Blood group systems biosynthesis	reactome	6	5785	15	17992	0.344038265569318	0.9999999990188895
GMS1	reactome:Germ layer formation at gastrulation	Germ layer formation at gastrulation	reactome	6	5785	15	17992	0.344038265569318	0.9999999990188895
GMS1	reactome:N-Glycan antennae elongation	N-Glycan antennae elongation	reactome	6	5785	15	17992	0.344038265569318	0.9999999990188895
GMS1	reactome:Signaling by ERBB2 ECD mutants	Signaling by ERBB2 ECD mutants	reactome	6	5785	15	17992	0.344038265569318	0.9999999990188895
GMS1	reactome:Interleukin-37 signaling	Interleukin-37 signaling	reactome	7	5785	18	17992	0.3501883489624288	0.9999999990188895
GMS1	reactome:LDL clearance	LDL clearance	reactome	7	5785	18	17992	0.3501883489624288	0.9999999990188895
GMS1	reactome:Metabolism of cofactors	Metabolism of cofactors	reactome	7	5785	18	17992	0.3501883489624288	0.9999999990188895
GMS1	reactome:Recycling of bile acids and salts	Recycling of bile acids and salts	reactome	7	5785	18	17992	0.3501883489624288	0.9999999990188895
GMS1	reactome:Signaling by FLT3 fusion proteins	Signaling by FLT3 fusion proteins	reactome	7	5785	18	17992	0.3501883489624288	0.9999999990188895
GMS1	reactome:TP53 regulates transcription of additional cell cycle genes whose exact role in the p53 pathway remain uncertain	TP53 regulates transcription of additional cell cycle genes whose exact role in the p53 pathway remain uncertain	reactome	7	5785	18	17992	0.3501883489624288	0.9999999990188895
GMS1	reactome:Vitamin B5 (pantothenate) metabolism	Vitamin B5 (pantothenate) metabolism	reactome	7	5785	18	17992	0.3501883489624288	0.9999999990188895
GMS1	reactome:Acyl chain remodelling of PS	Acyl chain remodelling of PS	reactome	8	5785	21	17992	0.3545348560824281	0.9999999990188895
GMS1	reactome:RHOBTB2 GTPase cycle	RHOBTB2 GTPase cycle	reactome	8	5785	21	17992	0.3545348560824281	0.9999999990188895
GMS1	reactome:Transcriptional regulation by RUNX2	Transcriptional regulation by RUNX2	reactome	31	5785	90	17992	0.357615074820608	0.9999999990188895
GMS1	reactome:Acyl chain remodelling of PC	Acyl chain remodelling of PC	reactome	9	5785	24	17992	0.3576723681346098	0.9999999990188895
GMS1	reactome:Resolution of AP sites via the multiple-nucleotide patch replacement pathway	Resolution of AP sites via the multiple-nucleotide patch replacement pathway	reactome	9	5785	24	17992	0.3576723681346098	0.9999999990188895
GMS1	reactome:TNFR1-induced proapoptotic signaling	TNFR1-induced proapoptotic signaling	reactome	9	5785	24	17992	0.3576723681346098	0.9999999990188895
GMS1	reactome:DNA Repair	DNA Repair	reactome	92	5785	276	17992	0.3577305042092321	0.9999999990188895
GMS1	reactome:Cleavage of the damaged pyrimidine	Cleavage of the damaged pyrimidine	reactome	10	5785	27	17992	0.35995907263023624	0.9999999990188895
GMS1	reactome:Depyrimidination	Depyrimidination	reactome	10	5785	27	17992	0.35995907263023624	0.9999999990188895
GMS1	reactome:EGFR downregulation	EGFR downregulation	reactome	10	5785	27	17992	0.35995907263023624	0.9999999990188895
GMS1	reactome:EGR2 and SOX10-mediated initiation of Schwann cell myelination	EGR2 and SOX10-mediated initiation of Schwann cell myelination	reactome	10	5785	27	17992	0.35995907263023624	0.9999999990188895
GMS1	reactome:Mitophagy	Mitophagy	reactome	10	5785	27	17992	0.35995907263023624	0.9999999990188895
GMS1	reactome:Recognition and association of DNA glycosylase with site containing an affected pyrimidine	Recognition and association of DNA glycosylase with site containing an affected pyrimidine	reactome	10	5785	27	17992	0.35995907263023624	0.9999999990188895
GMS1	reactome:Signaling by CSF1 (M-CSF) in myeloid cells	Signaling by CSF1 (M-CSF) in myeloid cells	reactome	10	5785	27	17992	0.35995907263023624	0.9999999990188895
GMS1	reactome:Platelet Aggregation (Plug Formation)	Platelet Aggregation (Plug Formation)	reactome	12	5785	33	17992	0.362822688581875	0.9999999990188895
GMS1	reactome:COPII-mediated vesicle transport	COPII-mediated vesicle transport	reactome	22	5785	63	17992	0.36322832836539304	0.9999999990188895
GMS1	reactome:SLC-mediated transport of amino acids	SLC-mediated transport of amino acids	reactome	13	5785	36	17992	0.3636613987576922	0.9999999990188895
GMS1	reactome:Cytosolic sensors of pathogen-associated DNA	Cytosolic sensors of pathogen-associated DNA	reactome	20	5785	57	17992	0.36404985264323425	0.9999999990188895
GMS1	reactome:tRNA processing in the nucleus	tRNA processing in the nucleus	reactome	19	5785	54	17992	0.36435803848550097	0.9999999990188895
GMS1	reactome:Assembly and cell surface presentation of NMDA receptors	Assembly and cell surface presentation of NMDA receptors	reactome	15	5785	42	17992	0.36454983105007993	0.9999999990188895
GMS1	reactome:Gap junction trafficking	Gap junction trafficking	reactome	16	5785	45	17992	0.3646999552755208	0.9999999990188895
GMS1	reactome:Regulation of RUNX2 expression and activity	Regulation of RUNX2 expression and activity	reactome	17	5785	48	17992	0.36470162605191425	0.9999999990188895
GMS1	reactome:Signaling by ERBB4	Signaling by ERBB4	reactome	17	5785	48	17992	0.36470162605191425	0.9999999990188895
GMS1	reactome:Sphingolipid metabolism	Sphingolipid metabolism	reactome	32	5785	94	17992	0.38425818659273586	0.9999999990188895
GMS1	reactome:Attachment and Entry_9678110	Attachment and Entry_9678110	reactome	2	5785	4	17992	0.38643177395796774	0.9999999990188895
GMS1	reactome:Modulation by Mtb of host immune system	Modulation by Mtb of host immune system	reactome	2	5785	4	17992	0.38643177395796774	0.9999999990188895
GMS1	reactome:RAF/MAP kinase cascade	RAF/MAP kinase cascade	reactome	78	5785	235	17992	0.3896633634340969	0.9999999990188895
GMS1	reactome:Kinesins	Kinesins	reactome	21	5785	61	17992	0.3980211330830924	0.9999999990188895
GMS1	reactome:PI3K events in ERBB4 signaling	PI3K events in ERBB4 signaling	reactome	3	5785	7	17992	0.4021709760383288	0.9999999990188895
GMS1	reactome:RUNX1 and FOXP3 control the development of regulatory T lymphocytes (Tregs)	RUNX1 and FOXP3 control the development of regulatory T lymphocytes (Tregs)	reactome	3	5785	7	17992	0.4021709760383288	0.9999999990188895
GMS1	reactome:Regulation of BACH1 activity	Regulation of BACH1 activity	reactome	3	5785	7	17992	0.4021709760383288	0.9999999990188895
GMS1	reactome:Gap junction trafficking and regulation	Gap junction trafficking and regulation	reactome	16	5785	46	17992	0.40447572985777175	0.9999999990188895
GMS1	reactome:Signaling by NOTCH3	Signaling by NOTCH3	reactome	16	5785	46	17992	0.40447572985777175	0.9999999990188895
GMS1	reactome:Asymmetric localization of PCP proteins	Asymmetric localization of PCP proteins	reactome	15	5785	43	17992	0.4057387391785527	0.9999999990188895
GMS1	reactome:Pyruvate metabolism	Pyruvate metabolism	reactome	14	5785	40	17992	0.40697645726156145	0.9999999990188895
GMS1	reactome:Regulation of Complement cascade	Regulation of Complement cascade	reactome	14	5785	40	17992	0.40697645726156145	0.9999999990188895
GMS1	reactome:Association of TriC/CCT with target proteins during biosynthesis	Association of TriC/CCT with target proteins during biosynthesis	reactome	13	5785	37	17992	0.40817706590379643	0.9999999990188895
GMS1	reactome:RET signaling	RET signaling	reactome	13	5785	37	17992	0.40817706590379643	0.9999999990188895
GMS1	reactome:Voltage gated Potassium channels	Voltage gated Potassium channels	reactome	13	5785	37	17992	0.40817706590379643	0.9999999990188895
GMS1	reactome:Activation of the TFAP2 (AP-2) family of transcription factors	Activation of the TFAP2 (AP-2) family of transcription factors	reactome	4	5785	10	17992	0.4085247262378305	0.9999999990188895
GMS1	reactome:Adenylate cyclase activating pathway	Adenylate cyclase activating pathway	reactome	4	5785	10	17992	0.4085247262378305	0.9999999990188895
GMS1	reactome:Biotin transport and metabolism	Biotin transport and metabolism	reactome	4	5785	10	17992	0.4085247262378305	0.9999999990188895
GMS1	reactome:Caspase activation via Dependence Receptors in the absence of ligand	Caspase activation via Dependence Receptors in the absence of ligand	reactome	4	5785	10	17992	0.4085247262378305	0.9999999990188895
GMS1	reactome:Chylomicron assembly	Chylomicron assembly	reactome	4	5785	10	17992	0.4085247262378305	0.9999999990188895
GMS1	reactome:Cohesin Loading onto Chromatin	Cohesin Loading onto Chromatin	reactome	4	5785	10	17992	0.4085247262378305	0.9999999990188895
GMS1	reactome:Creatine metabolism	Creatine metabolism	reactome	4	5785	10	17992	0.4085247262378305	0.9999999990188895
GMS1	reactome:Formation of the anterior neural plate	Formation of the anterior neural plate	reactome	4	5785	10	17992	0.4085247262378305	0.9999999990188895
GMS1	reactome:Formation of the posterior neural plate	Formation of the posterior neural plate	reactome	4	5785	10	17992	0.4085247262378305	0.9999999990188895
GMS1	reactome:Gamma-carboxylation of protein precursors	Gamma-carboxylation of protein precursors	reactome	4	5785	10	17992	0.4085247262378305	0.9999999990188895
GMS1	reactome:HDL remodeling	HDL remodeling	reactome	4	5785	10	17992	0.4085247262378305	0.9999999990188895
GMS1	reactome:Ketone body metabolism	Ketone body metabolism	reactome	4	5785	10	17992	0.4085247262378305	0.9999999990188895
GMS1	reactome:Organic anion transport by SLCO transporters	Organic anion transport by SLCO transporters	reactome	4	5785	10	17992	0.4085247262378305	0.9999999990188895
GMS1	reactome:P2Y receptors	P2Y receptors	reactome	4	5785	10	17992	0.4085247262378305	0.9999999990188895
GMS1	reactome:RHO GTPases activate KTN1	RHO GTPases activate KTN1	reactome	4	5785	10	17992	0.4085247262378305	0.9999999990188895
GMS1	reactome:Serotonin receptors	Serotonin receptors	reactome	4	5785	10	17992	0.4085247262378305	0.9999999990188895
GMS1	reactome:Signal attenuation	Signal attenuation	reactome	4	5785	10	17992	0.4085247262378305	0.9999999990188895
GMS1	reactome:Signaling by LTK	Signaling by LTK	reactome	4	5785	10	17992	0.4085247262378305	0.9999999990188895
GMS1	reactome:Sodium/Calcium exchangers	Sodium/Calcium exchangers	reactome	4	5785	10	17992	0.4085247262378305	0.9999999990188895
GMS1	reactome:Strand-asynchronous mitochondrial DNA replication	Strand-asynchronous mitochondrial DNA replication	reactome	4	5785	10	17992	0.4085247262378305	0.9999999990188895
GMS1	reactome:Unwinding of DNA	Unwinding of DNA	reactome	4	5785	10	17992	0.4085247262378305	0.9999999990188895
GMS1	reactome:Uptake and function of anthrax toxins	Uptake and function of anthrax toxins	reactome	4	5785	10	17992	0.4085247262378305	0.9999999990188895
GMS1	reactome:Uptake of dietary cobalamins into enterocytes	Uptake of dietary cobalamins into enterocytes	reactome	4	5785	10	17992	0.4085247262378305	0.9999999990188895
GMS1	reactome:Z-decay: degradation of maternal mRNAs by zygotically expressed factors	Z-decay: degradation of maternal mRNAs by zygotically expressed factors	reactome	4	5785	10	17992	0.4085247262378305	0.9999999990188895
GMS1	reactome:eNOS activation	eNOS activation	reactome	4	5785	10	17992	0.4085247262378305	0.9999999990188895
GMS1	reactome:p38MAPK events	p38MAPK events	reactome	4	5785	10	17992	0.4085247262378305	0.9999999990188895
GMS1	reactome:Transcriptional Regulation by VENTX	Transcriptional Regulation by VENTX	reactome	12	5785	34	17992	0.40932431183909684	0.9999999990188895
GMS1	reactome:N-glycan trimming in the ER and Calnexin/Calreticulin cycle	N-glycan trimming in the ER and Calnexin/Calreticulin cycle	reactome	11	5785	31	17992	0.41039541944866936	0.9999999990188895
GMS1	reactome:Myogenesis	Myogenesis	reactome	10	5785	28	17992	0.41135773336770326	0.9999999990188895
GMS1	reactome:Regulation of pyruvate metabolism	Regulation of pyruvate metabolism	reactome	10	5785	28	17992	0.41135773336770326	0.9999999990188895
GMS1	reactome:Activation of RAC1	Activation of RAC1	reactome	5	5785	13	17992	0.4114129564048733	0.9999999990188895
GMS1	reactome:Constitutive Signaling by NOTCH1 HD Domain Mutants	Constitutive Signaling by NOTCH1 HD Domain Mutants	reactome	5	5785	13	17992	0.4114129564048733	0.9999999990188895
GMS1	reactome:Cytosolic iron-sulfur cluster assembly	Cytosolic iron-sulfur cluster assembly	reactome	5	5785	13	17992	0.4114129564048733	0.9999999990188895
GMS1	reactome:Defective EXT1 causes exostoses 1, TRPS2 and CHDS	Defective EXT1 causes exostoses 1, TRPS2 and CHDS	reactome	5	5785	13	17992	0.4114129564048733	0.9999999990188895
GMS1	reactome:Defective EXT2 causes exostoses 2	Defective EXT2 causes exostoses 2	reactome	5	5785	13	17992	0.4114129564048733	0.9999999990188895
GMS1	reactome:Defects in cobalamin (B12) metabolism	Defects in cobalamin (B12) metabolism	reactome	5	5785	13	17992	0.4114129564048733	0.9999999990188895
GMS1	reactome:Dissolution of Fibrin Clot	Dissolution of Fibrin Clot	reactome	5	5785	13	17992	0.4114129564048733	0.9999999990188895
GMS1	reactome:InlB-mediated entry of Listeria monocytogenes into host cell	InlB-mediated entry of Listeria monocytogenes into host cell	reactome	5	5785	13	17992	0.4114129564048733	0.9999999990188895
GMS1	reactome:Maturation of nucleoprotein_9694631	Maturation of nucleoprotein_9694631	reactome	5	5785	13	17992	0.4114129564048733	0.9999999990188895
GMS1	reactome:Norepinephrine Neurotransmitter Release Cycle	Norepinephrine Neurotransmitter Release Cycle	reactome	5	5785	13	17992	0.4114129564048733	0.9999999990188895
GMS1	reactome:Repression of WNT target genes	Repression of WNT target genes	reactome	5	5785	13	17992	0.4114129564048733	0.9999999990188895
GMS1	reactome:SUMOylation of DNA methylation proteins	SUMOylation of DNA methylation proteins	reactome	5	5785	13	17992	0.4114129564048733	0.9999999990188895
GMS1	reactome:Signaling by NOTCH1 HD Domain Mutants in Cancer	Signaling by NOTCH1 HD Domain Mutants in Cancer	reactome	5	5785	13	17992	0.4114129564048733	0.9999999990188895
GMS1	reactome:Translocation of ZAP-70 to Immunological synapse	Translocation of ZAP-70 to Immunological synapse	reactome	5	5785	13	17992	0.4114129564048733	0.9999999990188895
GMS1	reactome:Acyl chain remodelling of PE	Acyl chain remodelling of PE	reactome	9	5785	25	17992	0.41216309252328176	0.9999999990188895
GMS1	reactome:DAP12 signaling	DAP12 signaling	reactome	9	5785	25	17992	0.41216309252328176	0.9999999990188895
GMS1	reactome:Downregulation of SMAD2/3:SMAD4 transcriptional activity	Downregulation of SMAD2/3:SMAD4 transcriptional activity	reactome	9	5785	25	17992	0.41216309252328176	0.9999999990188895
GMS1	reactome:RNA Polymerase III Transcription Initiation From Type 2 Promoter	RNA Polymerase III Transcription Initiation From Type 2 Promoter	reactome	9	5785	25	17992	0.41216309252328176	0.9999999990188895
GMS1	reactome:TNFs bind their physiological receptors	TNFs bind their physiological receptors	reactome	9	5785	25	17992	0.41216309252328176	0.9999999990188895
GMS1	reactome:Defects of contact activation system (CAS) and kallikrein/kinin system (KKS)	Defects of contact activation system (CAS) and kallikrein/kinin system (KKS)	reactome	6	5785	16	17992	0.41264447858182274	0.9999999990188895
GMS1	reactome:Heme degradation	Heme degradation	reactome	6	5785	16	17992	0.41264447858182274	0.9999999990188895
GMS1	reactome:IL-6-type cytokine receptor ligand interactions	IL-6-type cytokine receptor ligand interactions	reactome	6	5785	16	17992	0.41264447858182274	0.9999999990188895
GMS1	reactome:KSRP (KHSRP) binds and destabilizes mRNA	KSRP (KHSRP) binds and destabilizes mRNA	reactome	6	5785	16	17992	0.41264447858182274	0.9999999990188895
GMS1	reactome:Azathioprine ADME	Azathioprine ADME	reactome	8	5785	22	17992	0.41273792449900315	0.9999999990188895
GMS1	reactome:Cristae formation	Cristae formation	reactome	8	5785	22	17992	0.41273792449900315	0.9999999990188895
GMS1	reactome:Digestion	Digestion	reactome	8	5785	22	17992	0.41273792449900315	0.9999999990188895
GMS1	reactome:Formation of neuronal progenitor and neuronal BAF (npBAF and nBAF)	Formation of neuronal progenitor and neuronal BAF (npBAF and nBAF)	reactome	8	5785	22	17992	0.41273792449900315	0.9999999990188895
GMS1	reactome:NOTCH2 Activation and Transmission of Signal to the Nucleus	NOTCH2 Activation and Transmission of Signal to the Nucleus	reactome	8	5785	22	17992	0.41273792449900315	0.9999999990188895
GMS1	reactome:Nephrin family interactions	Nephrin family interactions	reactome	8	5785	22	17992	0.41273792449900315	0.9999999990188895
GMS1	reactome:Defective B4GALT7 causes EDS, progeroid type	Defective B4GALT7 causes EDS, progeroid type	reactome	7	5785	19	17992	0.4129647065025942	0.9999999990188895
GMS1	reactome:Diseases of hemostasis	Diseases of hemostasis	reactome	7	5785	19	17992	0.4129647065025942	0.9999999990188895
GMS1	reactome:Dopamine Neurotransmitter Release Cycle	Dopamine Neurotransmitter Release Cycle	reactome	7	5785	19	17992	0.4129647065025942	0.9999999990188895
GMS1	reactome:Glutamate Neurotransmitter Release Cycle	Glutamate Neurotransmitter Release Cycle	reactome	7	5785	19	17992	0.4129647065025942	0.9999999990188895
GMS1	reactome:Regulation of FZD by ubiquitination	Regulation of FZD by ubiquitination	reactome	7	5785	19	17992	0.4129647065025942	0.9999999990188895
GMS1	reactome:Signaling by PDGFR in disease	Signaling by PDGFR in disease	reactome	7	5785	19	17992	0.4129647065025942	0.9999999990188895
GMS1	reactome:Synthesis of Leukotrienes (LT) and Eoxins (EX)	Synthesis of Leukotrienes (LT) and Eoxins (EX)	reactome	7	5785	19	17992	0.4129647065025942	0.9999999990188895
GMS1	reactome:Triglyceride catabolism	Triglyceride catabolism	reactome	7	5785	19	17992	0.4129647065025942	0.9999999990188895
GMS1	reactome:mTORC1-mediated signalling	mTORC1-mediated signalling	reactome	7	5785	19	17992	0.4129647065025942	0.9999999990188895
GMS1	reactome:Anchoring of the basal body to the plasma membrane	Anchoring of the basal body to the plasma membrane	reactome	30	5785	89	17992	0.4153640954412227	0.9999999990188895
GMS1	reactome:Chromosome Maintenance	Chromosome Maintenance	reactome	31	5785	93	17992	0.44203443565694195	0.9999999990188895
GMS1	reactome:Transmission across Chemical Synapses	Transmission across Chemical Synapses	reactome	78	5785	238	17992	0.4426785456357457	0.9999999990188895
GMS1	reactome:Signaling by EGFR	Signaling by EGFR	reactome	16	5785	47	17992	0.44452433791501056	0.9999999990188895
GMS1	reactome:Signaling by Non-Receptor Tyrosine Kinases	Signaling by Non-Receptor Tyrosine Kinases	reactome	16	5785	47	17992	0.44452433791501056	0.9999999990188895
GMS1	reactome:Signaling by PTK6	Signaling by PTK6	reactome	16	5785	47	17992	0.44452433791501056	0.9999999990188895
GMS1	reactome:Carboxyterminal post-translational modifications of tubulin	Carboxyterminal post-translational modifications of tubulin	reactome	15	5785	44	17992	0.4471789646836852	0.9999999990188895
GMS1	reactome:DNA Damage/Telomere Stress Induced Senescence	DNA Damage/Telomere Stress Induced Senescence	reactome	15	5785	44	17992	0.4471789646836852	0.9999999990188895
GMS1	reactome:HDACs deacetylate histones	HDACs deacetylate histones	reactome	14	5785	41	17992	0.4499585875805588	0.9999999990188895
GMS1	reactome:RNA Polymerase I Transcription Initiation	RNA Polymerase I Transcription Initiation	reactome	14	5785	41	17992	0.4499585875805588	0.9999999990188895
GMS1	reactome:Smooth Muscle Contraction	Smooth Muscle Contraction	reactome	14	5785	41	17992	0.4499585875805588	0.9999999990188895
GMS1	reactome:RHOV GTPase cycle	RHOV GTPase cycle	reactome	12	5785	35	17992	0.4559673424352084	0.9999999990188895
GMS1	reactome:Centrosome maturation	Centrosome maturation	reactome	24	5785	72	17992	0.4589003192703671	0.9999999990188895
GMS1	reactome:Platelet homeostasis	Platelet homeostasis	reactome	24	5785	72	17992	0.4589003192703671	0.9999999990188895
GMS1	reactome:Recruitment of mitotic centrosome proteins and complexes	Recruitment of mitotic centrosome proteins and complexes	reactome	24	5785	72	17992	0.4589003192703671	0.9999999990188895
GMS1	reactome:Signaling by Insulin receptor	Signaling by Insulin receptor	reactome	24	5785	72	17992	0.4589003192703671	0.9999999990188895
GMS1	reactome:Activated NOTCH1 Transmits Signal to the Nucleus	Activated NOTCH1 Transmits Signal to the Nucleus	reactome	10	5785	29	17992	0.4627527799533065	0.9999999990188895
GMS1	reactome:Diseases associated with the TLR signaling cascade	Diseases associated with the TLR signaling cascade	reactome	10	5785	29	17992	0.4627527799533065	0.9999999990188895
GMS1	reactome:Diseases of Immune System	Diseases of Immune System	reactome	10	5785	29	17992	0.4627527799533065	0.9999999990188895
GMS1	reactome:Metabolic disorders of biological oxidation enzymes	Metabolic disorders of biological oxidation enzymes	reactome	10	5785	29	17992	0.4627527799533065	0.9999999990188895
GMS1	reactome:Cargo trafficking to the periciliary membrane	Cargo trafficking to the periciliary membrane	reactome	22	5785	66	17992	0.46447984753897154	0.9999999990188895
GMS1	reactome:Disassembly of the destruction complex and recruitment of AXIN to the membrane	Disassembly of the destruction complex and recruitment of AXIN to the membrane	reactome	9	5785	26	17992	0.4665353584276279	0.9999999990188895
GMS1	reactome:FOXO-mediated transcription of oxidative stress, metabolic and neuronal genes	FOXO-mediated transcription of oxidative stress, metabolic and neuronal genes	reactome	9	5785	26	17992	0.4665353584276279	0.9999999990188895
GMS1	reactome:Syndecan interactions	Syndecan interactions	reactome	9	5785	26	17992	0.4665353584276279	0.9999999990188895
GMS1	reactome:Cellular response to chemical stress	Cellular response to chemical stress	reactome	53	5785	162	17992	0.4683546798486524	0.9999999990188895
GMS1	reactome:Intrinsic Pathway of Fibrin Clot Formation	Intrinsic Pathway of Fibrin Clot Formation	reactome	8	5785	23	17992	0.47065942437091	0.9999999990188895
GMS1	reactome:Peroxisomal protein import	Peroxisomal protein import	reactome	19	5785	57	17992	0.47374345541867063	0.9999999990188895
GMS1	reactome:Cellular hexose transport	Cellular hexose transport	reactome	7	5785	20	17992	0.4752187539149271	0.9999999990188895
GMS1	reactome:NPAS4 regulates expression of target genes	NPAS4 regulates expression of target genes	reactome	7	5785	20	17992	0.4752187539149271	0.9999999990188895
GMS1	reactome:Nitric oxide stimulates guanylate cyclase	Nitric oxide stimulates guanylate cyclase	reactome	7	5785	20	17992	0.4752187539149271	0.9999999990188895
GMS1	reactome:PCNA-Dependent Long Patch Base Excision Repair	PCNA-Dependent Long Patch Base Excision Repair	reactome	7	5785	20	17992	0.4752187539149271	0.9999999990188895
GMS1	reactome:RA biosynthesis pathway	RA biosynthesis pathway	reactome	7	5785	20	17992	0.4752187539149271	0.9999999990188895
GMS1	reactome:Late Phase of HIV Life Cycle	Late Phase of HIV Life Cycle	reactome	39	5785	119	17992	0.47673220995326177	0.9999999990188895
GMS1	reactome:Aberrant regulation of mitotic G1/S transition in cancer due to RB1 defects	Aberrant regulation of mitotic G1/S transition in cancer due to RB1 defects	reactome	6	5785	17	17992	0.4803541504767548	0.9999999990188895
GMS1	reactome:Cell-extracellular matrix interactions	Cell-extracellular matrix interactions	reactome	6	5785	17	17992	0.4803541504767548	0.9999999990188895
GMS1	reactome:Defective binding of RB1 mutants to E2F1,(E2F2, E2F3)	Defective binding of RB1 mutants to E2F1,(E2F2, E2F3)	reactome	6	5785	17	17992	0.4803541504767548	0.9999999990188895
GMS1	reactome:Inactivation of APC/C via direct inhibition of the APC/C complex	Inactivation of APC/C via direct inhibition of the APC/C complex	reactome	6	5785	17	17992	0.4803541504767548	0.9999999990188895
GMS1	reactome:Inhibition of the proteolytic activity of APC/C required for the onset of anaphase by mitotic spindle checkpoint components	Inhibition of the proteolytic activity of APC/C required for the onset of anaphase by mitotic spindle checkpoint components	reactome	6	5785	17	17992	0.4803541504767548	0.9999999990188895
GMS1	reactome:Listeria monocytogenes entry into host cells	Listeria monocytogenes entry into host cells	reactome	6	5785	17	17992	0.4803541504767548	0.9999999990188895
GMS1	reactome:MECP2 regulates neuronal receptors and channels	MECP2 regulates neuronal receptors and channels	reactome	6	5785	17	17992	0.4803541504767548	0.9999999990188895
GMS1	reactome:Plasma lipoprotein assembly	Plasma lipoprotein assembly	reactome	6	5785	17	17992	0.4803541504767548	0.9999999990188895
GMS1	reactome:Purine catabolism	Purine catabolism	reactome	6	5785	17	17992	0.4803541504767548	0.9999999990188895
GMS1	reactome:RHO GTPases Activate ROCKs	RHO GTPases Activate ROCKs	reactome	6	5785	17	17992	0.4803541504767548	0.9999999990188895
GMS1	reactome:RHO GTPases activate CIT	RHO GTPases activate CIT	reactome	6	5785	17	17992	0.4803541504767548	0.9999999990188895
GMS1	reactome:RIP-mediated NFkB activation via ZBP1	RIP-mediated NFkB activation via ZBP1	reactome	6	5785	17	17992	0.4803541504767548	0.9999999990188895
GMS1	reactome:Regulation of TP53 Activity through Methylation	Regulation of TP53 Activity through Methylation	reactome	6	5785	17	17992	0.4803541504767548	0.9999999990188895
GMS1	reactome:Regulation of gene expression in beta cells	Regulation of gene expression in beta cells	reactome	6	5785	17	17992	0.4803541504767548	0.9999999990188895
GMS1	reactome:Signaling by cytosolic FGFR1 fusion mutants	Signaling by cytosolic FGFR1 fusion mutants	reactome	6	5785	17	17992	0.4803541504767548	0.9999999990188895
GMS1	reactome:Synthesis of glycosylphosphatidylinositol (GPI)	Synthesis of glycosylphosphatidylinositol (GPI)	reactome	6	5785	17	17992	0.4803541504767548	0.9999999990188895
GMS1	reactome:Metabolism of RNA	Metabolism of RNA	reactome	208	5785	644	17992	0.4832549317164979	0.9999999990188895
GMS1	reactome:TNF signaling	TNF signaling	reactome	16	5785	48	17992	0.4844356938465587	0.9999999990188895
GMS1	reactome:Beta-catenin independent WNT signaling	Beta-catenin independent WNT signaling	reactome	36	5785	110	17992	0.484451871543646	0.9999999990188895
GMS1	reactome:Signaling by WNT	Signaling by WNT	reactome	74	5785	228	17992	0.4858423530211251	0.9999999990188895
GMS1	reactome:Acetylcholine binding and downstream events	Acetylcholine binding and downstream events	reactome	5	5785	14	17992	0.48629130955153227	0.9999999990188895
GMS1	reactome:Adenylate cyclase inhibitory pathway	Adenylate cyclase inhibitory pathway	reactome	5	5785	14	17992	0.48629130955153227	0.9999999990188895
GMS1	reactome:Constitutive Signaling by EGFRvIII	Constitutive Signaling by EGFRvIII	reactome	5	5785	14	17992	0.48629130955153227	0.9999999990188895
GMS1	reactome:Glycogen storage diseases	Glycogen storage diseases	reactome	5	5785	14	17992	0.48629130955153227	0.9999999990188895
GMS1	reactome:LGI-ADAM interactions	LGI-ADAM interactions	reactome	5	5785	14	17992	0.48629130955153227	0.9999999990188895
GMS1	reactome:MyD88 deficiency (TLR2/4)	MyD88 deficiency (TLR2/4)	reactome	5	5785	14	17992	0.48629130955153227	0.9999999990188895
GMS1	reactome:Phase 2 - plateau phase	Phase 2 - plateau phase	reactome	5	5785	14	17992	0.48629130955153227	0.9999999990188895
GMS1	reactome:Postsynaptic nicotinic acetylcholine receptors	Postsynaptic nicotinic acetylcholine receptors	reactome	5	5785	14	17992	0.48629130955153227	0.9999999990188895
GMS1	reactome:Protein methylation	Protein methylation	reactome	5	5785	14	17992	0.48629130955153227	0.9999999990188895
GMS1	reactome:Signaling by EGFRvIII in Cancer	Signaling by EGFRvIII in Cancer	reactome	5	5785	14	17992	0.48629130955153227	0.9999999990188895
GMS1	reactome:TICAM1, RIP1-mediated IKK complex recruitment	TICAM1, RIP1-mediated IKK complex recruitment	reactome	5	5785	14	17992	0.48629130955153227	0.9999999990188895
GMS1	reactome:Zinc transporters	Zinc transporters	reactome	5	5785	14	17992	0.48629130955153227	0.9999999990188895
GMS1	reactome:PLC beta mediated events	PLC beta mediated events	reactome	15	5785	45	17992	0.48841846938776706	0.9999999990188895
GMS1	reactome:Regulation of endogenous retroelements by Piwi-interacting RNAs (piRNAs)	Regulation of endogenous retroelements by Piwi-interacting RNAs (piRNAs)	reactome	15	5785	45	17992	0.48841846938776706	0.9999999990188895
GMS1	reactome:Transcriptional activity of SMAD2/SMAD3:SMAD4 heterotrimer	Transcriptional activity of SMAD2/SMAD3:SMAD4 heterotrimer	reactome	14	5785	42	17992	0.4926629658457985	0.9999999990188895
GMS1	reactome:Constitutive Signaling by Overexpressed ERBB2	Constitutive Signaling by Overexpressed ERBB2	reactome	4	5785	11	17992	0.49342586547573997	0.9999999990188895
GMS1	reactome:Endosomal/Vacuolar pathway	Endosomal/Vacuolar pathway	reactome	4	5785	11	17992	0.49342586547573997	0.9999999990188895
GMS1	reactome:Erythropoietin activates Phosphoinositide-3-kinase (PI3K)	Erythropoietin activates Phosphoinositide-3-kinase (PI3K)	reactome	4	5785	11	17992	0.49342586547573997	0.9999999990188895
GMS1	reactome:Establishment of Sister Chromatid Cohesion	Establishment of Sister Chromatid Cohesion	reactome	4	5785	11	17992	0.49342586547573997	0.9999999990188895
GMS1	reactome:Free fatty acids regulate insulin secretion	Free fatty acids regulate insulin secretion	reactome	4	5785	11	17992	0.49342586547573997	0.9999999990188895
GMS1	reactome:GP1b-IX-V activation signalling	GP1b-IX-V activation signalling	reactome	4	5785	11	17992	0.49342586547573997	0.9999999990188895
GMS1	reactome:Glutathione synthesis and recycling	Glutathione synthesis and recycling	reactome	4	5785	11	17992	0.49342586547573997	0.9999999990188895
GMS1	reactome:Highly calcium permeable postsynaptic nicotinic acetylcholine receptors	Highly calcium permeable postsynaptic nicotinic acetylcholine receptors	reactome	4	5785	11	17992	0.49342586547573997	0.9999999990188895
GMS1	reactome:Lysine catabolism	Lysine catabolism	reactome	4	5785	11	17992	0.49342586547573997	0.9999999990188895
GMS1	reactome:Prolactin receptor signaling	Prolactin receptor signaling	reactome	4	5785	11	17992	0.49342586547573997	0.9999999990188895
GMS1	reactome:Purine salvage	Purine salvage	reactome	4	5785	11	17992	0.49342586547573997	0.9999999990188895
GMS1	reactome:Regulation of MITF-M-dependent genes involved in lysosome biogenesis and autophagy	Regulation of MITF-M-dependent genes involved in lysosome biogenesis and autophagy	reactome	4	5785	11	17992	0.49342586547573997	0.9999999990188895
GMS1	reactome:Scavenging of heme from plasma	Scavenging of heme from plasma	reactome	4	5785	11	17992	0.49342586547573997	0.9999999990188895
GMS1	reactome:Synthesis of PIPs at the late endosome membrane	Synthesis of PIPs at the late endosome membrane	reactome	4	5785	11	17992	0.49342586547573997	0.9999999990188895
GMS1	reactome:TFAP2 (AP-2) family regulates transcription of growth factors and their receptors	TFAP2 (AP-2) family regulates transcription of growth factors and their receptors	reactome	4	5785	11	17992	0.49342586547573997	0.9999999990188895
GMS1	reactome:TICAM1-dependent activation of IRF3/IRF7	TICAM1-dependent activation of IRF3/IRF7	reactome	4	5785	11	17992	0.49342586547573997	0.9999999990188895
GMS1	reactome:Tandem pore domain potassium channels	Tandem pore domain potassium channels	reactome	4	5785	11	17992	0.49342586547573997	0.9999999990188895
GMS1	reactome:Transport of nucleosides and free purine and pyrimidine bases across the plasma membrane	Transport of nucleosides and free purine and pyrimidine bases across the plasma membrane	reactome	4	5785	11	17992	0.49342586547573997	0.9999999990188895
GMS1	reactome:Vitamin D (calciferol) metabolism	Vitamin D (calciferol) metabolism	reactome	4	5785	11	17992	0.49342586547573997	0.9999999990188895
GMS1	reactome:HIV Life Cycle	HIV Life Cycle	reactome	42	5785	129	17992	0.49386773153168123	0.9999999990188895
GMS1	reactome:Toll-like Receptor Cascades	Toll-like Receptor Cascades	reactome	50	5785	154	17992	0.497042674386575	0.9999999990188895
GMS1	reactome:Regulation of TNFR1 signaling	Regulation of TNFR1 signaling	reactome	13	5785	39	17992	0.4972121229499673	0.9999999990188895
GMS1	reactome:KEAP1-NFE2L2 pathway	KEAP1-NFE2L2 pathway	reactome	31	5785	95	17992	0.4987959134293364	0.9999999990188895
GMS1	reactome:Signaling by Hedgehog	Signaling by Hedgehog	reactome	40	5785	123	17992	0.49918490714817587	0.9999999990188895
GMS1	reactome:CaMK IV-mediated phosphorylation of CREB	CaMK IV-mediated phosphorylation of CREB	reactome	3	5785	8	17992	0.5025478029830541	0.9999999990188895
GMS1	reactome:Maturation of hRSV A proteins	Maturation of hRSV A proteins	reactome	3	5785	8	17992	0.5025478029830541	0.9999999990188895
GMS1	reactome:Regulation of FOXO transcriptional activity by acetylation	Regulation of FOXO transcriptional activity by acetylation	reactome	3	5785	8	17992	0.5025478029830541	0.9999999990188895
GMS1	reactome:Estrogen-dependent gene expression	Estrogen-dependent gene expression	reactome	29	5785	89	17992	0.5051730527180529	0.9999999990188895
GMS1	reactome:Glutathione conjugation	Glutathione conjugation	reactome	11	5785	33	17992	0.5074577166519209	0.9999999990188895
GMS1	reactome:Cellular responses to mechanical stimuli	Cellular responses to mechanical stimuli	reactome	28	5785	86	17992	0.5085260258967209	0.9999999990188895
GMS1	reactome:EPH-Ephrin signaling	EPH-Ephrin signaling	reactome	28	5785	86	17992	0.5085260258967209	0.9999999990188895
GMS1	reactome:SARS-CoV-2 activates/modulates innate and adaptive immune responses	SARS-CoV-2 activates/modulates innate and adaptive immune responses	reactome	36	5785	111	17992	0.5106452591532125	0.9999999990188895
GMS1	reactome:Turbulent (oscillatory, disturbed) flow shear stress activates signaling by PIEZO1 and integrins in endothelial cells	Turbulent (oscillatory, disturbed) flow shear stress activates signaling by PIEZO1 and integrins in endothelial cells	reactome	10	5785	30	17992	0.5133169451979055	0.9999999990188895
GMS1	reactome:SLBP independent Processing of Histone Pre-mRNAs	SLBP independent Processing of Histone Pre-mRNAs	reactome	2	5785	5	17992	0.5156000677177748	0.9999999990188895
GMS1	reactome:Tetrahydrobiopterin (BH4) synthesis, recycling, salvage and regulation	Tetrahydrobiopterin (BH4) synthesis, recycling, salvage and regulation	reactome	2	5785	5	17992	0.5156000677177748	0.9999999990188895
GMS1	reactome:RAF activation	RAF activation	reactome	9	5785	27	17992	0.5198235013263239	0.9999999990188895
GMS1	reactome:Signaling by BMP	Signaling by BMP	reactome	9	5785	27	17992	0.5198235013263239	0.9999999990188895
GMS1	reactome:Attenuation phase	Attenuation phase	reactome	8	5785	24	17992	0.5271529524890604	0.9999999990188895
GMS1	reactome:PIWI-interacting RNA (piRNA) biogenesis	PIWI-interacting RNA (piRNA) biogenesis	reactome	8	5785	24	17992	0.5271529524890604	0.9999999990188895
GMS1	reactome:Signaling by Erythropoietin	Signaling by Erythropoietin	reactome	8	5785	24	17992	0.5271529524890604	0.9999999990188895
GMS1	reactome:Respiratory Syncytial Virus Infection Pathway	Respiratory Syncytial Virus Infection Pathway	reactome	29	5785	90	17992	0.5341418881611537	0.9999999990188895
GMS1	reactome:Synthesis of DNA	Synthesis of DNA	reactome	29	5785	90	17992	0.5341418881611537	0.9999999990188895
GMS1	reactome:Bile acid and bile salt metabolism	Bile acid and bile salt metabolism	reactome	14	5785	43	17992	0.5346263856161935	0.9999999990188895
GMS1	reactome:CD28 dependent PI3K/Akt signaling	CD28 dependent PI3K/Akt signaling	reactome	7	5785	21	17992	0.535560702831176	0.9999999990188895
GMS1	reactome:Defects in vitamin and cofactor metabolism	Defects in vitamin and cofactor metabolism	reactome	7	5785	21	17992	0.535560702831176	0.9999999990188895
GMS1	reactome:Downregulation of TGF-beta receptor signaling	Downregulation of TGF-beta receptor signaling	reactome	7	5785	21	17992	0.535560702831176	0.9999999990188895
GMS1	reactome:FGFR2 alternative splicing	FGFR2 alternative splicing	reactome	7	5785	21	17992	0.535560702831176	0.9999999990188895
GMS1	reactome:Interleukin-6 family signaling	Interleukin-6 family signaling	reactome	7	5785	21	17992	0.535560702831176	0.9999999990188895
GMS1	reactome:Other interleukin signaling	Other interleukin signaling	reactome	7	5785	21	17992	0.535560702831176	0.9999999990188895
GMS1	reactome:Signaling by NTRK2 (TRKB)	Signaling by NTRK2 (TRKB)	reactome	7	5785	21	17992	0.535560702831176	0.9999999990188895
GMS1	reactome:ZBP1(DAI) mediated induction of type I IFNs	ZBP1(DAI) mediated induction of type I IFNs	reactome	7	5785	21	17992	0.535560702831176	0.9999999990188895
GMS1	reactome:activated TAK1 mediates p38 MAPK activation	activated TAK1 mediates p38 MAPK activation	reactome	7	5785	21	17992	0.535560702831176	0.9999999990188895
GMS1	reactome:Regulation of TP53 Activity through Phosphorylation	Regulation of TP53 Activity through Phosphorylation	reactome	28	5785	87	17992	0.5379606425517061	0.9999999990188895
GMS1	reactome:Entry of Influenza Virion into Host Cell via Endocytosis	Entry of Influenza Virion into Host Cell via Endocytosis	reactome	1	5785	2	17992	0.5396930160648724	0.9999999990188895
GMS1	reactome:Heme assimilation	Heme assimilation	reactome	1	5785	2	17992	0.5396930160648724	0.9999999990188895
GMS1	reactome:Metal ion assimilation from the host	Metal ion assimilation from the host	reactome	1	5785	2	17992	0.5396930160648724	0.9999999990188895
GMS1	reactome:Virus Assembly and Release	Virus Assembly and Release	reactome	1	5785	2	17992	0.5396930160648724	0.9999999990188895
GMS1	reactome:S Phase	S Phase	reactome	41	5785	128	17992	0.5451807747432426	0.9999999990188895
GMS1	reactome:Biosynthesis of specialized proresolving mediators (SPMs)	Biosynthesis of specialized proresolving mediators (SPMs)	reactome	6	5785	18	17992	0.5454370512339182	0.9999999990188895
GMS1	reactome:Chaperone Mediated Autophagy	Chaperone Mediated Autophagy	reactome	6	5785	18	17992	0.5454370512339182	0.9999999990188895
GMS1	reactome:DAG1 glycosylations	DAG1 glycosylations	reactome	6	5785	18	17992	0.5454370512339182	0.9999999990188895
GMS1	reactome:RHOU GTPase cycle	RHOU GTPase cycle	reactome	12	5785	37	17992	0.5472130734916483	0.9999999990188895
GMS1	reactome:RMTs methylate histone arginines	RMTs methylate histone arginines	reactome	12	5785	37	17992	0.5472130734916483	0.9999999990188895
GMS1	reactome:Signaling by Retinoic Acid	Signaling by Retinoic Acid	reactome	12	5785	37	17992	0.5472130734916483	0.9999999990188895
GMS1	reactome:Fcgamma receptor (FCGR) dependent phagocytosis	Fcgamma receptor (FCGR) dependent phagocytosis	reactome	25	5785	78	17992	0.550318910309043	0.9999999990188895
GMS1	reactome:Gamma carboxylation, hypusinylation, hydroxylation, and arylsulfatase activation	Gamma carboxylation, hypusinylation, hydroxylation, and arylsulfatase activation	reactome	18	5785	56	17992	0.5508986170957005	0.9999999990188895
GMS1	reactome:RNA Polymerase I Promoter Clearance	RNA Polymerase I Promoter Clearance	reactome	18	5785	56	17992	0.5508986170957005	0.9999999990188895
GMS1	reactome:Regulation of actin dynamics for phagocytic cup formation	Regulation of actin dynamics for phagocytic cup formation	reactome	18	5785	56	17992	0.5508986170957005	0.9999999990188895
GMS1	reactome:Diseases of mitotic cell cycle	Diseases of mitotic cell cycle	reactome	11	5785	34	17992	0.5543910841710982	0.9999999990188895
GMS1	reactome:MTOR signalling	MTOR signalling	reactome	11	5785	34	17992	0.5543910841710982	0.9999999990188895
GMS1	reactome:Mitochondrial Fatty Acid Beta-Oxidation	Mitochondrial Fatty Acid Beta-Oxidation	reactome	11	5785	34	17992	0.5543910841710982	0.9999999990188895
GMS1	reactome:Nucleotide catabolism	Nucleotide catabolism	reactome	11	5785	34	17992	0.5543910841710982	0.9999999990188895
GMS1	reactome:Striated Muscle Contraction	Striated Muscle Contraction	reactome	11	5785	34	17992	0.5543910841710982	0.9999999990188895
GMS1	reactome:Cytosolic sulfonation of small molecules	Cytosolic sulfonation of small molecules	reactome	5	5785	15	17992	0.5574178315426392	0.9999999990188895
GMS1	reactome:IRAK4 deficiency (TLR2/4)	IRAK4 deficiency (TLR2/4)	reactome	5	5785	15	17992	0.5574178315426392	0.9999999990188895
GMS1	reactome:Keratan sulfate degradation	Keratan sulfate degradation	reactome	5	5785	15	17992	0.5574178315426392	0.9999999990188895
GMS1	reactome:WNT5A-dependent internalization of FZD4	WNT5A-dependent internalization of FZD4	reactome	5	5785	15	17992	0.5574178315426392	0.9999999990188895
GMS1	reactome:HIV Infection	HIV Infection	reactome	59	5785	185	17992	0.5582345941243712	0.9999999990188895
GMS1	reactome:Nuclear events mediated by NFE2L2	Nuclear events mediated by NFE2L2	reactome	23	5785	72	17992	0.5594449363747964	0.9999999990188895
GMS1	reactome:Cargo concentration in the ER	Cargo concentration in the ER	reactome	10	5785	31	17992	0.5623271955546846	0.9999999990188895
GMS1	reactome:HS-GAG biosynthesis	HS-GAG biosynthesis	reactome	10	5785	31	17992	0.5623271955546846	0.9999999990188895
GMS1	reactome:Signaling by WNT in cancer	Signaling by WNT in cancer	reactome	10	5785	31	17992	0.5623271955546846	0.9999999990188895
GMS1	reactome:G-protein mediated events	G-protein mediated events	reactome	16	5785	50	17992	0.5623394713746201	0.9999999990188895
GMS1	reactome:HSF1 activation	HSF1 activation	reactome	9	5785	28	17992	0.5712020229909334	0.9999999990188895
GMS1	reactome:Regulation of endogenous retroelements	Regulation of endogenous retroelements	reactome	27	5785	85	17992	0.5713230211866425	0.9999999990188895
GMS1	reactome:Cell-Cell communication	Cell-Cell communication	reactome	83	5785	261	17992	0.5722175512770438	0.9999999990188895
GMS1	reactome:ALK mutants bind TKIs	ALK mutants bind TKIs	reactome	4	5785	12	17992	0.5726326176428016	0.9999999990188895
GMS1	reactome:Caspase-mediated cleavage of cytoskeletal proteins	Caspase-mediated cleavage of cytoskeletal proteins	reactome	4	5785	12	17992	0.5726326176428016	0.9999999990188895
GMS1	reactome:DS-GAG biosynthesis	DS-GAG biosynthesis	reactome	4	5785	12	17992	0.5726326176428016	0.9999999990188895
GMS1	reactome:Golgi Cisternae Pericentriolar Stack Reorganization	Golgi Cisternae Pericentriolar Stack Reorganization	reactome	4	5785	12	17992	0.5726326176428016	0.9999999990188895
GMS1	reactome:Inhibition of replication initiation of damaged DNA by RB1/E2F1	Inhibition of replication initiation of damaged DNA by RB1/E2F1	reactome	4	5785	12	17992	0.5726326176428016	0.9999999990188895
GMS1	reactome:Matriglycan biosynthesis on DAG1	Matriglycan biosynthesis on DAG1	reactome	4	5785	12	17992	0.5726326176428016	0.9999999990188895
GMS1	reactome:Methylation	Methylation	reactome	4	5785	12	17992	0.5726326176428016	0.9999999990188895
GMS1	reactome:Miscellaneous substrates	Miscellaneous substrates	reactome	4	5785	12	17992	0.5726326176428016	0.9999999990188895
GMS1	reactome:PTK6 Regulates RHO GTPases, RAS GTPase and MAP kinases	PTK6 Regulates RHO GTPases, RAS GTPase and MAP kinases	reactome	4	5785	12	17992	0.5726326176428016	0.9999999990188895
GMS1	reactome:Phospholipase C-mediated cascade; FGFR3	Phospholipase C-mediated cascade; FGFR3	reactome	4	5785	12	17992	0.5726326176428016	0.9999999990188895
GMS1	reactome:Regulation of MITF-M-dependent genes involved in extracellular matrix, focal adhesion and epithelial-to-mesenchymal transition	Regulation of MITF-M-dependent genes involved in extracellular matrix, focal adhesion and epithelial-to-mesenchymal transition	reactome	4	5785	12	17992	0.5726326176428016	0.9999999990188895
GMS1	reactome:TP53 Regulates Transcription of Caspase Activators and Caspases	TP53 Regulates Transcription of Caspase Activators and Caspases	reactome	4	5785	12	17992	0.5726326176428016	0.9999999990188895
GMS1	reactome:mRNA decay by 5' to 3' exoribonuclease	mRNA decay by 5' to 3' exoribonuclease	reactome	4	5785	12	17992	0.5726326176428016	0.9999999990188895
GMS1	reactome:Degradation of CDH1	Degradation of CDH1	reactome	14	5785	44	17992	0.575435182051363	0.9999999990188895
GMS1	reactome:XBP1(S) activates chaperone genes	XBP1(S) activates chaperone genes	reactome	14	5785	44	17992	0.575435182051363	0.9999999990188895
GMS1	reactome:Signaling by NOTCH4	Signaling by NOTCH4	reactome	19	5785	60	17992	0.5805039686568196	0.9999999990188895
GMS1	reactome:Signaling by ALK fusions and activated point mutants	Signaling by ALK fusions and activated point mutants	reactome	25	5785	79	17992	0.5806659775791003	0.9999999990188895
GMS1	reactome:Signaling by ALK in cancer	Signaling by ALK in cancer	reactome	25	5785	79	17992	0.5806659775791003	0.9999999990188895
GMS1	reactome:Condensation of Prophase Chromosomes	Condensation of Prophase Chromosomes	reactome	8	5785	25	17992	0.5812658277670737	0.9999999990188895
GMS1	reactome:FLT3 signaling in disease	FLT3 signaling in disease	reactome	8	5785	25	17992	0.5812658277670737	0.9999999990188895
GMS1	reactome:Sulfur amino acid metabolism	Sulfur amino acid metabolism	reactome	8	5785	25	17992	0.5812658277670737	0.9999999990188895
GMS1	reactome:tRNA Aminoacylation	tRNA Aminoacylation	reactome	13	5785	41	17992	0.5827697958687286	0.9999999990188895
GMS1	reactome:RNA Polymerase I Transcription	RNA Polymerase I Transcription	reactome	18	5785	57	17992	0.5865086917158683	0.9999999990188895
GMS1	reactome:Gap-filling DNA repair synthesis and ligation in GG-NER	Gap-filling DNA repair synthesis and ligation in GG-NER	reactome	7	5785	22	17992	0.5928779993861903	0.9999999990188895
GMS1	reactome:Infection with Mycobacterium tuberculosis	Infection with Mycobacterium tuberculosis	reactome	7	5785	22	17992	0.5928779993861903	0.9999999990188895
GMS1	reactome:Interleukin-7 signaling	Interleukin-7 signaling	reactome	7	5785	22	17992	0.5928779993861903	0.9999999990188895
GMS1	reactome:Synthesis of bile acids and bile salts via 7alpha-hydroxycholesterol	Synthesis of bile acids and bile salts via 7alpha-hydroxycholesterol	reactome	7	5785	22	17992	0.5928779993861903	0.9999999990188895
GMS1	reactome:WNT ligand biogenesis and trafficking	WNT ligand biogenesis and trafficking	reactome	7	5785	22	17992	0.5928779993861903	0.9999999990188895
GMS1	reactome:Glucocorticoid biosynthesis	Glucocorticoid biosynthesis	reactome	3	5785	9	17992	0.5933543007869939	0.9999999990188895
GMS1	reactome:Interleukin-6 signaling	Interleukin-6 signaling	reactome	3	5785	9	17992	0.5933543007869939	0.9999999990188895
GMS1	reactome:Role of second messengers in netrin-1 signaling	Role of second messengers in netrin-1 signaling	reactome	3	5785	9	17992	0.5933543007869939	0.9999999990188895
GMS1	reactome:TICAM1,TRAF6-dependent induction of TAK1 complex	TICAM1,TRAF6-dependent induction of TAK1 complex	reactome	3	5785	9	17992	0.5933543007869939	0.9999999990188895
GMS1	reactome:Zinc influx into cells by the SLC39 gene family	Zinc influx into cells by the SLC39 gene family	reactome	3	5785	9	17992	0.5933543007869939	0.9999999990188895
GMS1	reactome:p75NTR regulates axonogenesis	p75NTR regulates axonogenesis	reactome	3	5785	9	17992	0.5933543007869939	0.9999999990188895
GMS1	reactome:Keratan sulfate/keratin metabolism	Keratan sulfate/keratin metabolism	reactome	11	5785	35	17992	0.5995019658000472	0.9999999990188895
GMS1	reactome:PIP3 activates AKT signaling	PIP3 activates AKT signaling	reactome	71	5785	225	17992	0.601444305133356	0.9999999990188895
GMS1	reactome:E2F mediated regulation of DNA replication	E2F mediated regulation of DNA replication	reactome	6	5785	19	17992	0.6065781334176059	0.9999999990188895
GMS1	reactome:HS-GAG degradation	HS-GAG degradation	reactome	6	5785	19	17992	0.6065781334176059	0.9999999990188895
GMS1	reactome:RHO GTPases activate PAKs	RHO GTPases activate PAKs	reactome	6	5785	19	17992	0.6065781334176059	0.9999999990188895
GMS1	reactome:Synthesis of very long-chain fatty acyl-CoAs	Synthesis of very long-chain fatty acyl-CoAs	reactome	6	5785	19	17992	0.6065781334176059	0.9999999990188895
GMS1	reactome:Transcription of E2F targets under negative control by DREAM complex	Transcription of E2F targets under negative control by DREAM complex	reactome	6	5785	19	17992	0.6065781334176059	0.9999999990188895
GMS1	reactome:DNA Replication	DNA Replication	reactome	37	5785	118	17992	0.6079449054277085	0.9999999990188895
GMS1	reactome:Leishmania infection	Leishmania infection	reactome	43	5785	137	17992	0.6081387079327885	0.9999999990188895
GMS1	reactome:Parasitic Infection Pathways	Parasitic Infection Pathways	reactome	43	5785	137	17992	0.6081387079327885	0.9999999990188895
GMS1	reactome:Aberrant regulation of mitotic cell cycle due to RB1 defects	Aberrant regulation of mitotic cell cycle due to RB1 defects	reactome	10	5785	32	17992	0.6091822659756447	0.9999999990188895
GMS1	reactome:Diseases of carbohydrate metabolism	Diseases of carbohydrate metabolism	reactome	10	5785	32	17992	0.6091822659756447	0.9999999990188895
GMS1	reactome:Sialic acid metabolism	Sialic acid metabolism	reactome	10	5785	32	17992	0.6091822659756447	0.9999999990188895
GMS1	reactome:Signaling by NOTCH2	Signaling by NOTCH2	reactome	10	5785	32	17992	0.6091822659756447	0.9999999990188895
GMS1	reactome:Sphingolipid de novo biosynthesis	Sphingolipid de novo biosynthesis	reactome	10	5785	32	17992	0.6091822659756447	0.9999999990188895
GMS1	reactome:Synthesis of bile acids and bile salts	Synthesis of bile acids and bile salts	reactome	10	5785	32	17992	0.6091822659756447	0.9999999990188895
GMS1	reactome:Antigen processing-Cross presentation	Antigen processing-Cross presentation	reactome	25	5785	80	17992	0.6102390400823183	0.9999999990188895
GMS1	reactome:PI3K/AKT Signaling in Cancer	PI3K/AKT Signaling in Cancer	reactome	30	5785	96	17992	0.6131102486660258	0.9999999990188895
GMS1	reactome:Circadian clock	Circadian clock	reactome	29	5785	93	17992	0.6179003729217555	0.9999999990188895
GMS1	reactome:Processing of Capped Intron-Containing Pre-mRNA	Processing of Capped Intron-Containing Pre-mRNA	reactome	71	5785	226	17992	0.6189836967833744	0.9999999990188895
GMS1	reactome:Citric acid cycle (TCA cycle)	Citric acid cycle (TCA cycle)	reactome	9	5785	29	17992	0.6200041823578653	0.9999999990188895
GMS1	reactome:FCERI mediated Ca+2 mobilization	FCERI mediated Ca+2 mobilization	reactome	9	5785	29	17992	0.6200041823578653	0.9999999990188895
GMS1	reactome:FGFR1 mutant receptor activation	FGFR1 mutant receptor activation	reactome	9	5785	29	17992	0.6200041823578653	0.9999999990188895
GMS1	reactome:Signalling to ERKs	Signalling to ERKs	reactome	9	5785	29	17992	0.6200041823578653	0.9999999990188895
GMS1	reactome:Constitutive Signaling by Aberrant PI3K in Cancer	Constitutive Signaling by Aberrant PI3K in Cancer	reactome	23	5785	74	17992	0.6212964206997427	0.9999999990188895
GMS1	reactome:Neurotransmitter receptors and postsynaptic signal transmission	Neurotransmitter receptors and postsynaptic signal transmission	reactome	57	5785	182	17992	0.6230526429822343	0.9999999990188895
GMS1	reactome:Aspirin ADME	Aspirin ADME	reactome	13	5785	42	17992	0.6231625127755596	0.9999999990188895
GMS1	reactome:Retrograde transport at the Trans-Golgi-Network	Retrograde transport at the Trans-Golgi-Network	reactome	13	5785	42	17992	0.6231625127755596	0.9999999990188895
GMS1	reactome:Aberrant regulation of mitotic exit in cancer due to RB1 defects	Aberrant regulation of mitotic exit in cancer due to RB1 defects	reactome	5	5785	16	17992	0.6232239010702831	0.9999999990188895
GMS1	reactome:Acyl chain remodelling of PI	Acyl chain remodelling of PI	reactome	5	5785	16	17992	0.6232239010702831	0.9999999990188895
GMS1	reactome:Biosynthesis of DHA-derived SPMs	Biosynthesis of DHA-derived SPMs	reactome	5	5785	16	17992	0.6232239010702831	0.9999999990188895
GMS1	reactome:Constitutive Signaling by Ligand-Responsive EGFR Cancer Variants	Constitutive Signaling by Ligand-Responsive EGFR Cancer Variants	reactome	5	5785	16	17992	0.6232239010702831	0.9999999990188895
GMS1	reactome:Formation of the canonical BAF (cBAF) complex	Formation of the canonical BAF (cBAF) complex	reactome	5	5785	16	17992	0.6232239010702831	0.9999999990188895
GMS1	reactome:Nucleotide salvage	Nucleotide salvage	reactome	5	5785	16	17992	0.6232239010702831	0.9999999990188895
GMS1	reactome:Phosphorylation of CD3 and TCR zeta chains	Phosphorylation of CD3 and TCR zeta chains	reactome	5	5785	16	17992	0.6232239010702831	0.9999999990188895
GMS1	reactome:Polo-like kinase mediated events	Polo-like kinase mediated events	reactome	5	5785	16	17992	0.6232239010702831	0.9999999990188895
GMS1	reactome:Protein hydroxylation	Protein hydroxylation	reactome	5	5785	16	17992	0.6232239010702831	0.9999999990188895
GMS1	reactome:Signaling by Ligand-Responsive EGFR Variants in Cancer	Signaling by Ligand-Responsive EGFR Variants in Cancer	reactome	5	5785	16	17992	0.6232239010702831	0.9999999990188895
GMS1	reactome:Translesion Synthesis by POLH	Translesion Synthesis by POLH	reactome	5	5785	16	17992	0.6232239010702831	0.9999999990188895
GMS1	reactome:VEGFR2 mediated cell proliferation	VEGFR2 mediated cell proliferation	reactome	5	5785	16	17992	0.6232239010702831	0.9999999990188895
GMS1	reactome:Intracellular signaling by second messengers	Intracellular signaling by second messengers	reactome	82	5785	261	17992	0.6240027947301725	0.9999999990188895
GMS1	reactome:Neurotoxicity of clostridium toxins	Neurotoxicity of clostridium toxins	reactome	2	5785	6	17992	0.6251493155804455	0.9999999990188895
GMS1	reactome:SLBP Dependent Processing of Replication-Dependent Histone Pre-mRNAs	SLBP Dependent Processing of Replication-Dependent Histone Pre-mRNAs	reactome	2	5785	6	17992	0.6251493155804455	0.9999999990188895
GMS1	reactome:Energy dependent regulation of mTOR by LKB1-AMPK	Energy dependent regulation of mTOR by LKB1-AMPK	reactome	8	5785	26	17992	0.632257147473494	0.9999999990188895
GMS1	reactome:Miscellaneous transport and binding events	Miscellaneous transport and binding events	reactome	8	5785	26	17992	0.632257147473494	0.9999999990188895
GMS1	reactome:Regulation of MITF-M-dependent genes involved in pigmentation	Regulation of MITF-M-dependent genes involved in pigmentation	reactome	12	5785	39	17992	0.6323239255261464	0.9999999990188895
GMS1	reactome:PCP/CE pathway	PCP/CE pathway	reactome	21	5785	68	17992	0.6333959221367207	0.9999999990188895
GMS1	reactome:TCF dependent signaling in response to WNT	TCF dependent signaling in response to WNT	reactome	47	5785	151	17992	0.6367423992377834	0.9999999990188895
GMS1	reactome:Signaling by FGFR1 in disease	Signaling by FGFR1 in disease	reactome	11	5785	36	17992	0.6423498924715227	0.9999999990188895
GMS1	reactome:Nuclear Receptor transcription pathway	Nuclear Receptor transcription pathway	reactome	15	5785	49	17992	0.6435945849182154	0.9999999990188895
GMS1	reactome:Signaling by Type 1 Insulin-like Growth Factor 1 Receptor (IGF1R)	Signaling by Type 1 Insulin-like Growth Factor 1 Receptor (IGF1R)	reactome	15	5785	49	17992	0.6435945849182154	0.9999999990188895
GMS1	reactome:Degradation of cysteine and homocysteine	Degradation of cysteine and homocysteine	reactome	4	5785	13	17992	0.644285800415214	0.9999999990188895
GMS1	reactome:FGFR1c ligand binding and activation	FGFR1c ligand binding and activation	reactome	4	5785	13	17992	0.644285800415214	0.9999999990188895
GMS1	reactome:GABA synthesis, release, reuptake and degradation	GABA synthesis, release, reuptake and degradation	reactome	4	5785	13	17992	0.644285800415214	0.9999999990188895
GMS1	reactome:Interleukin-15 signaling	Interleukin-15 signaling	reactome	4	5785	13	17992	0.644285800415214	0.9999999990188895
GMS1	reactome:Mitotic Telophase/Cytokinesis	Mitotic Telophase/Cytokinesis	reactome	4	5785	13	17992	0.644285800415214	0.9999999990188895
GMS1	reactome:Presynaptic function of Kainate receptors	Presynaptic function of Kainate receptors	reactome	4	5785	13	17992	0.644285800415214	0.9999999990188895
GMS1	reactome:Regulation of innate immune responses to cytosolic DNA	Regulation of innate immune responses to cytosolic DNA	reactome	4	5785	13	17992	0.644285800415214	0.9999999990188895
GMS1	reactome:Retrograde neurotrophin signalling	Retrograde neurotrophin signalling	reactome	4	5785	13	17992	0.644285800415214	0.9999999990188895
GMS1	reactome:Synthesis of IP2, IP, and Ins in the cytosol	Synthesis of IP2, IP, and Ins in the cytosol	reactome	4	5785	13	17992	0.644285800415214	0.9999999990188895
GMS1	reactome:Synthesis of bile acids and bile salts via 24-hydroxycholesterol	Synthesis of bile acids and bile salts via 24-hydroxycholesterol	reactome	4	5785	13	17992	0.644285800415214	0.9999999990188895
GMS1	reactome:TP53 regulates transcription of several additional cell death genes whose specific roles in p53-dependent apoptosis remain uncertain	TP53 regulates transcription of several additional cell death genes whose specific roles in p53-dependent apoptosis remain uncertain	reactome	4	5785	13	17992	0.644285800415214	0.9999999990188895
GMS1	reactome:The activation of arylsulfatases	The activation of arylsulfatases	reactome	4	5785	13	17992	0.644285800415214	0.9999999990188895
GMS1	reactome:Trafficking and processing of endosomal TLR	Trafficking and processing of endosomal TLR	reactome	4	5785	13	17992	0.644285800415214	0.9999999990188895
GMS1	reactome:Translesion synthesis by REV1	Translesion synthesis by REV1	reactome	4	5785	13	17992	0.644285800415214	0.9999999990188895
GMS1	reactome:Insulin processing	Insulin processing	reactome	7	5785	23	17992	0.6463486259553755	0.9999999990188895
GMS1	reactome:NOTCH3 Activation and Transmission of Signal to the Nucleus	NOTCH3 Activation and Transmission of Signal to the Nucleus	reactome	7	5785	23	17992	0.6463486259553755	0.9999999990188895
GMS1	reactome:Regulation of endogenous retroelements by the Human Silencing Hub (HUSH) complex	Regulation of endogenous retroelements by the Human Silencing Hub (HUSH) complex	reactome	7	5785	23	17992	0.6463486259553755	0.9999999990188895
GMS1	reactome:RSV-host interactions	RSV-host interactions	reactome	23	5785	75	17992	0.650715945701748	0.9999999990188895
GMS1	reactome:Selective autophagy	Selective autophagy	reactome	23	5785	75	17992	0.650715945701748	0.9999999990188895
GMS1	reactome:IRE1alpha activates chaperones	IRE1alpha activates chaperones	reactome	14	5785	46	17992	0.6522255459123076	0.9999999990188895
GMS1	reactome:Plasma lipoprotein clearance	Plasma lipoprotein clearance	reactome	10	5785	33	17992	0.6534103308990029	0.9999999990188895
GMS1	reactome:Cell Cycle, Mitotic	Cell Cycle, Mitotic	reactome	139	5785	443	17992	0.6556896612700489	0.9999999990188895
GMS1	reactome:G alpha (s) signalling events	G alpha (s) signalling events	reactome	42	5785	136	17992	0.6559362517078968	0.9999999990188895
GMS1	reactome:Neurotransmitter release cycle	Neurotransmitter release cycle	reactome	13	5785	43	17992	0.6615281678779517	0.9999999990188895
GMS1	reactome:APC-Cdc20 mediated degradation of Nek2A	APC-Cdc20 mediated degradation of Nek2A	reactome	6	5785	20	17992	0.6628750103473257	0.9999999990188895
GMS1	reactome:SLC-mediated transport of neurotransmitters	SLC-mediated transport of neurotransmitters	reactome	6	5785	20	17992	0.6628750103473257	0.9999999990188895
GMS1	reactome:The canonical retinoid cycle in rods (twilight vision)	The canonical retinoid cycle in rods (twilight vision)	reactome	6	5785	20	17992	0.6628750103473257	0.9999999990188895
GMS1	reactome:VxPx cargo-targeting to cilium	VxPx cargo-targeting to cilium	reactome	6	5785	20	17992	0.6628750103473257	0.9999999990188895
GMS1	reactome:Cytokine Signaling in Immune system	Cytokine Signaling in Immune system	reactome	206	5785	655	17992	0.666786027057098	0.9999999990188895
GMS1	reactome:Regulation of endogenous retroelements by KRAB-ZFP proteins	Regulation of endogenous retroelements by KRAB-ZFP proteins	reactome	16	5785	53	17992	0.6697579074574452	0.9999999990188895
GMS1	reactome:ER-Phagosome pathway	ER-Phagosome pathway	reactome	20	5785	66	17992	0.6705331599313387	0.9999999990188895
GMS1	reactome:PI3K Cascade	PI3K Cascade	reactome	12	5785	40	17992	0.6716089257738848	0.9999999990188895
GMS1	reactome:Transcriptional regulation of granulopoiesis	Transcriptional regulation of granulopoiesis	reactome	12	5785	40	17992	0.6716089257738848	0.9999999990188895
GMS1	reactome:Hormone ligand-binding receptors	Hormone ligand-binding receptors	reactome	3	5785	10	17992	0.6725669755937783	0.9999999990188895
GMS1	reactome:Interleukin-27 signaling	Interleukin-27 signaling	reactome	3	5785	10	17992	0.6725669755937783	0.9999999990188895
GMS1	reactome:Maturation of nucleoprotein_9683610	Maturation of nucleoprotein_9683610	reactome	3	5785	10	17992	0.6725669755937783	0.9999999990188895
GMS1	reactome:Pregnenolone biosynthesis	Pregnenolone biosynthesis	reactome	3	5785	10	17992	0.6725669755937783	0.9999999990188895
GMS1	reactome:Regulation of glycolysis by fructose 2,6-bisphosphate metabolism	Regulation of glycolysis by fructose 2,6-bisphosphate metabolism	reactome	3	5785	10	17992	0.6725669755937783	0.9999999990188895
GMS1	reactome:Respiratory syncytial virus (RSV) genome replication, transcription and translation	Respiratory syncytial virus (RSV) genome replication, transcription and translation	reactome	3	5785	10	17992	0.6725669755937783	0.9999999990188895
GMS1	reactome:Reversible hydration of carbon dioxide	Reversible hydration of carbon dioxide	reactome	3	5785	10	17992	0.6725669755937783	0.9999999990188895
GMS1	reactome:Signaling by FGFR4 in disease	Signaling by FGFR4 in disease	reactome	3	5785	10	17992	0.6725669755937783	0.9999999990188895
GMS1	reactome:Signaling by Leptin	Signaling by Leptin	reactome	3	5785	10	17992	0.6725669755937783	0.9999999990188895
GMS1	reactome:Signaling by activated point mutants of FGFR1	Signaling by activated point mutants of FGFR1	reactome	3	5785	10	17992	0.6725669755937783	0.9999999990188895
GMS1	reactome:Suppression of phagosomal maturation	Suppression of phagosomal maturation	reactome	3	5785	10	17992	0.6725669755937783	0.9999999990188895
GMS1	reactome:Synthesis, secretion, and inactivation of Glucose-dependent Insulinotropic Polypeptide (GIP)	Synthesis, secretion, and inactivation of Glucose-dependent Insulinotropic Polypeptide (GIP)	reactome	3	5785	10	17992	0.6725669755937783	0.9999999990188895
GMS1	reactome:Thyroxine biosynthesis	Thyroxine biosynthesis	reactome	3	5785	10	17992	0.6725669755937783	0.9999999990188895
GMS1	reactome:Urea cycle	Urea cycle	reactome	3	5785	10	17992	0.6725669755937783	0.9999999990188895
GMS1	reactome:tRNA modification in the mitochondrion	tRNA modification in the mitochondrion	reactome	3	5785	10	17992	0.6725669755937783	0.9999999990188895
GMS1	reactome:Cytochrome P450 - arranged by substrate type	Cytochrome P450 - arranged by substrate type	reactome	19	5785	63	17992	0.6778050150611441	0.9999999990188895
GMS1	reactome:MAPK6/MAPK4 signaling	MAPK6/MAPK4 signaling	reactome	19	5785	63	17992	0.6778050150611441	0.9999999990188895
GMS1	reactome:Insulin receptor signalling cascade	Insulin receptor signalling cascade	reactome	15	5785	50	17992	0.6784182050083274	0.9999999990188895
GMS1	reactome:Cellular responses to stress	Cellular responses to stress	reactome	204	5785	650	17992	0.6795190321720946	0.9999999990188895
GMS1	reactome:Cyclin A/B1/B2 associated events during G2/M transition	Cyclin A/B1/B2 associated events during G2/M transition	reactome	8	5785	27	17992	0.6795976300617763	0.9999999990188895
GMS1	reactome:Digestion and absorption	Digestion and absorption	reactome	8	5785	27	17992	0.6795976300617763	0.9999999990188895
GMS1	reactome:Keratan sulfate biosynthesis	Keratan sulfate biosynthesis	reactome	8	5785	27	17992	0.6795976300617763	0.9999999990188895
GMS1	reactome:Mitochondrial ribosome-associated quality control	Mitochondrial ribosome-associated quality control	reactome	27	5785	89	17992	0.6810797536065087	0.9999999990188895
GMS1	reactome:Activation of gene expression by SREBF (SREBP)	Activation of gene expression by SREBF (SREBP)	reactome	11	5785	37	17992	0.6826000851168545	0.9999999990188895
GMS1	reactome:DAG and IP3 signaling	DAG and IP3 signaling	reactome	11	5785	37	17992	0.6826000851168545	0.9999999990188895
GMS1	reactome:Dual Incision in GG-NER	Dual Incision in GG-NER	reactome	11	5785	37	17992	0.6826000851168545	0.9999999990188895
GMS1	reactome:Metabolism of polyamines	Metabolism of polyamines	reactome	11	5785	37	17992	0.6826000851168545	0.9999999990188895
GMS1	reactome:Class I peroxisomal membrane protein import	Class I peroxisomal membrane protein import	reactome	5	5785	17	17992	0.6827529638175865	0.9999999990188895
GMS1	reactome:Formation of the embryonic stem cell BAF (esBAF) complex	Formation of the embryonic stem cell BAF (esBAF) complex	reactome	5	5785	17	17992	0.6827529638175865	0.9999999990188895
GMS1	reactome:Formation of the nephric duct	Formation of the nephric duct	reactome	5	5785	17	17992	0.6827529638175865	0.9999999990188895
GMS1	reactome:IKK complex recruitment mediated by RIP1	IKK complex recruitment mediated by RIP1	reactome	5	5785	17	17992	0.6827529638175865	0.9999999990188895
GMS1	reactome:Nef-mediates down modulation of cell surface receptors by recruiting them to clathrin adapters	Nef-mediates down modulation of cell surface receptors by recruiting them to clathrin adapters	reactome	5	5785	17	17992	0.6827529638175865	0.9999999990188895
GMS1	reactome:Phase 4 - resting membrane potential	Phase 4 - resting membrane potential	reactome	5	5785	17	17992	0.6827529638175865	0.9999999990188895
GMS1	reactome:Regulation of MITF-M-dependent genes involved in cell cycle and proliferation	Regulation of MITF-M-dependent genes involved in cell cycle and proliferation	reactome	5	5785	17	17992	0.6827529638175865	0.9999999990188895
GMS1	reactome:SHC-mediated cascade:FGFR3	SHC-mediated cascade:FGFR3	reactome	5	5785	17	17992	0.6827529638175865	0.9999999990188895
GMS1	reactome:SUMOylation of transcription factors	SUMOylation of transcription factors	reactome	5	5785	17	17992	0.6827529638175865	0.9999999990188895
GMS1	reactome:Gene expression (Transcription)	Gene expression (Transcription)	reactome	426	5785	1348	17992	0.6837117215276722	0.9999999990188895
GMS1	reactome:Drug ADME	Drug ADME	reactome	31	5785	102	17992	0.6837604853993183	0.9999999990188895
GMS1	reactome:Cell Cycle Checkpoints	Cell Cycle Checkpoints	reactome	71	5785	230	17992	0.6858442591037714	0.9999999990188895
GMS1	reactome:TCR signaling	TCR signaling	reactome	26	5785	86	17992	0.6869477732224447	0.9999999990188895
GMS1	reactome:Orc1 removal from chromatin	Orc1 removal from chromatin	reactome	14	5785	47	17992	0.6876815284307618	0.9999999990188895
GMS1	reactome:Metabolism of nucleotides	Metabolism of nucleotides	reactome	25	5785	83	17992	0.6930337525589115	0.9999999990188895
GMS1	reactome:Degradation of AXIN	Degradation of AXIN	reactome	10	5785	34	17992	0.6946683503689628	0.9999999990188895
GMS1	reactome:Endogenous sterols	Endogenous sterols	reactome	7	5785	24	17992	0.6954291973826818	0.9999999990188895
GMS1	reactome:G1/S-Specific Transcription	G1/S-Specific Transcription	reactome	7	5785	24	17992	0.6954291973826818	0.9999999990188895
GMS1	reactome:Interleukin receptor SHC signaling	Interleukin receptor SHC signaling	reactome	7	5785	24	17992	0.6954291973826818	0.9999999990188895
GMS1	reactome:IRS-mediated signalling	IRS-mediated signalling	reactome	13	5785	44	17992	0.6976316780632952	0.9999999990188895
GMS1	reactome:High laminar flow shear stress activates signaling by PIEZO1 and PECAM1:CDH5:KDR in endothelial cells	High laminar flow shear stress activates signaling by PIEZO1 and PECAM1:CDH5:KDR in endothelial cells	reactome	16	5785	54	17992	0.7021270100992598	0.9999999990188895
GMS1	reactome:RHO GTPase Effectors	RHO GTPase Effectors	reactome	76	5785	247	17992	0.7025340428318296	0.9999999990188895
GMS1	reactome:Response of endothelial cells to shear stress	Response of endothelial cells to shear stress	reactome	23	5785	77	17992	0.705924454497354	0.9999999990188895
GMS1	reactome:Erythropoietin activates RAS	Erythropoietin activates RAS	reactome	4	5785	14	17992	0.7074835967606867	0.9999999990188895
GMS1	reactome:Formation of definitive endoderm	Formation of definitive endoderm	reactome	4	5785	14	17992	0.7074835967606867	0.9999999990188895
GMS1	reactome:Nucleotide-like (purinergic) receptors	Nucleotide-like (purinergic) receptors	reactome	4	5785	14	17992	0.7074835967606867	0.9999999990188895
GMS1	reactome:STING mediated induction of host immune responses	STING mediated induction of host immune responses	reactome	4	5785	14	17992	0.7074835967606867	0.9999999990188895
GMS1	reactome:Signaling by NTRK3 (TRKC)	Signaling by NTRK3 (TRKC)	reactome	4	5785	14	17992	0.7074835967606867	0.9999999990188895
GMS1	reactome:Synthesis, secretion, and deacylation of Ghrelin	Synthesis, secretion, and deacylation of Ghrelin	reactome	4	5785	14	17992	0.7074835967606867	0.9999999990188895
GMS1	reactome:Translesion synthesis by POLI	Translesion synthesis by POLI	reactome	4	5785	14	17992	0.7074835967606867	0.9999999990188895
GMS1	reactome:Translesion synthesis by POLK	Translesion synthesis by POLK	reactome	4	5785	14	17992	0.7074835967606867	0.9999999990188895
GMS1	reactome:cGMP effects	cGMP effects	reactome	4	5785	14	17992	0.7074835967606867	0.9999999990188895
GMS1	reactome:Autodegradation of the E3 ubiquitin ligase COP1	Autodegradation of the E3 ubiquitin ligase COP1	reactome	9	5785	31	17992	0.7080273201791416	0.9999999990188895
GMS1	reactome:CaM pathway	CaM pathway	reactome	9	5785	31	17992	0.7080273201791416	0.9999999990188895
GMS1	reactome:Calmodulin induced events	Calmodulin induced events	reactome	9	5785	31	17992	0.7080273201791416	0.9999999990188895
GMS1	reactome:Gene and protein expression by JAK-STAT signaling after Interleukin-12 stimulation	Gene and protein expression by JAK-STAT signaling after Interleukin-12 stimulation	reactome	9	5785	31	17992	0.7080273201791416	0.9999999990188895
GMS1	reactome:Toll Like Receptor 4 (TLR4) Cascade	Toll Like Receptor 4 (TLR4) Cascade	reactome	39	5785	129	17992	0.7107013779923823	0.9999999990188895
GMS1	reactome:Hedgehog 'off' state	Hedgehog 'off' state	reactome	26	5785	87	17992	0.7120706568416768	0.9999999990188895
GMS1	reactome:Phase I - Functionalization of compounds	Phase I - Functionalization of compounds	reactome	30	5785	100	17992	0.7124956313693743	0.9999999990188895
GMS1	reactome:Constitutive Signaling by AKT1 E17K in Cancer	Constitutive Signaling by AKT1 E17K in Cancer	reactome	6	5785	21	17992	0.7138007333537852	0.9999999990188895
GMS1	reactome:Growth hormone receptor signaling	Growth hormone receptor signaling	reactome	6	5785	21	17992	0.7138007333537852	0.9999999990188895
GMS1	reactome:Role of phospholipids in phagocytosis	Role of phospholipids in phagocytosis	reactome	6	5785	21	17992	0.7138007333537852	0.9999999990188895
GMS1	reactome:Signaling by NODAL	Signaling by NODAL	reactome	6	5785	21	17992	0.7138007333537852	0.9999999990188895
GMS1	reactome:Androgen biosynthesis	Androgen biosynthesis	reactome	2	5785	7	17992	0.7143406513972923	0.9999999990188895
GMS1	reactome:MAPK3 (ERK1) activation	MAPK3 (ERK1) activation	reactome	2	5785	7	17992	0.7143406513972923	0.9999999990188895
GMS1	reactome:Protein lipoylation	Protein lipoylation	reactome	2	5785	7	17992	0.7143406513972923	0.9999999990188895
GMS1	reactome:Receptor Mediated Mitophagy	Receptor Mediated Mitophagy	reactome	2	5785	7	17992	0.7143406513972923	0.9999999990188895
GMS1	reactome:mRNA Editing	mRNA Editing	reactome	2	5785	7	17992	0.7143406513972923	0.9999999990188895
GMS1	reactome:Apoptosis	Apoptosis	reactome	42	5785	139	17992	0.717266422475173	0.9999999990188895
GMS1	reactome:Potassium Channels	Potassium Channels	reactome	25	5785	84	17992	0.7183247593890619	0.9999999990188895
GMS1	reactome:EPHB-mediated forward signaling	EPHB-mediated forward signaling	reactome	11	5785	38	17992	0.7200200570109372	0.9999999990188895
GMS1	reactome:Sensory perception of sweet, bitter, and umami (glutamate) taste	Sensory perception of sweet, bitter, and umami (glutamate) taste	reactome	11	5785	38	17992	0.7200200570109372	0.9999999990188895
GMS1	reactome:Cellular response to hypoxia	Cellular response to hypoxia	reactome	14	5785	48	17992	0.7209320376098612	0.9999999990188895
GMS1	reactome:IGF1R signaling cascade	IGF1R signaling cascade	reactome	14	5785	48	17992	0.7209320376098612	0.9999999990188895
GMS1	reactome:Antigen activates B Cell Receptor (BCR) leading to generation of second messengers	Antigen activates B Cell Receptor (BCR) leading to generation of second messengers	reactome	8	5785	28	17992	0.7229558728901135	0.9999999990188895
GMS1	reactome:Nuclear events stimulated by ALK signaling in cancer	Nuclear events stimulated by ALK signaling in cancer	reactome	8	5785	28	17992	0.7229558728901135	0.9999999990188895
GMS1	reactome:Surfactant metabolism	Surfactant metabolism	reactome	8	5785	28	17992	0.7229558728901135	0.9999999990188895
GMS1	reactome:Transport of vitamins, nucleosides, and related molecules	Transport of vitamins, nucleosides, and related molecules	reactome	8	5785	28	17992	0.7229558728901135	0.9999999990188895
GMS1	reactome:Arachidonate metabolism	Arachidonate metabolism	reactome	17	5785	58	17992	0.7236687228618108	0.9999999990188895
GMS1	reactome:COPI-dependent Golgi-to-ER retrograde traffic	COPI-dependent Golgi-to-ER retrograde traffic	reactome	28	5785	94	17992	0.7238734646695928	0.9999999990188895
GMS1	reactome:Regulation of PTEN stability and activity	Regulation of PTEN stability and activity	reactome	13	5785	45	17992	0.7313092447851037	0.9999999990188895
GMS1	reactome:Cross-presentation of soluble exogenous antigens (endosomes)	Cross-presentation of soluble exogenous antigens (endosomes)	reactome	10	5785	35	17992	0.7327349041965293	0.9999999990188895
GMS1	reactome:Gap junction assembly	Gap junction assembly	reactome	10	5785	35	17992	0.7327349041965293	0.9999999990188895
GMS1	reactome:Late SARS-CoV-2 Infection Events	Late SARS-CoV-2 Infection Events	reactome	19	5785	65	17992	0.7351412815477081	0.9999999990188895
GMS1	reactome:Programmed Cell Death	Programmed Cell Death	reactome	51	5785	169	17992	0.7354079344561404	0.9999999990188895
GMS1	reactome:Aflatoxin activation and detoxification	Aflatoxin activation and detoxification	reactome	5	5785	18	17992	0.7355667763497666	0.9999999990188895
GMS1	reactome:DNA Replication Pre-Initiation	DNA Replication Pre-Initiation	reactome	26	5785	88	17992	0.735984864772611	0.9999999990188895
GMS1	reactome:Class B/2 (Secretin family receptors)	Class B/2 (Secretin family receptors)	reactome	22	5785	75	17992	0.7385225927898842	0.9999999990188895
GMS1	reactome:Activated NTRK2 signals through FRS2 and FRS3	Activated NTRK2 signals through FRS2 and FRS3	reactome	3	5785	11	17992	0.7397448918880425	0.9999999990188895
GMS1	reactome:CYP2E1 reactions	CYP2E1 reactions	reactome	3	5785	11	17992	0.7397448918880425	0.9999999990188895
GMS1	reactome:Early Phase of HIV Life Cycle	Early Phase of HIV Life Cycle	reactome	3	5785	11	17992	0.7397448918880425	0.9999999990188895
GMS1	reactome:FGFR3 mutant receptor activation	FGFR3 mutant receptor activation	reactome	3	5785	11	17992	0.7397448918880425	0.9999999990188895
GMS1	reactome:IRF3-mediated induction of type I IFN	IRF3-mediated induction of type I IFN	reactome	3	5785	11	17992	0.7397448918880425	0.9999999990188895
GMS1	reactome:Mucopolysaccharidoses	Mucopolysaccharidoses	reactome	3	5785	11	17992	0.7397448918880425	0.9999999990188895
GMS1	reactome:NOTCH2 intracellular domain regulates transcription	NOTCH2 intracellular domain regulates transcription	reactome	3	5785	11	17992	0.7397448918880425	0.9999999990188895
GMS1	reactome:Pyrimidine catabolism	Pyrimidine catabolism	reactome	3	5785	11	17992	0.7397448918880425	0.9999999990188895
GMS1	reactome:Regulation of TBK1, IKKε (IKBKE)-mediated activation of IRF3, IRF7	Regulation of TBK1, IKKε (IKBKE)-mediated activation of IRF3, IRF7	reactome	3	5785	11	17992	0.7397448918880425	0.9999999990188895
GMS1	reactome:Serine metabolism	Serine metabolism	reactome	3	5785	11	17992	0.7397448918880425	0.9999999990188895
GMS1	reactome:Signaling by activated point mutants of FGFR3	Signaling by activated point mutants of FGFR3	reactome	3	5785	11	17992	0.7397448918880425	0.9999999990188895
GMS1	reactome:Ubiquinol biosynthesis	Ubiquinol biosynthesis	reactome	3	5785	11	17992	0.7397448918880425	0.9999999990188895
GMS1	reactome:Cardiogenesis	Cardiogenesis	reactome	7	5785	25	17992	0.7398260633443068	0.9999999990188895
GMS1	reactome:Recognition of DNA damage by PCNA-containing replication complex	Recognition of DNA damage by PCNA-containing replication complex	reactome	7	5785	25	17992	0.7398260633443068	0.9999999990188895
GMS1	reactome:Signaling by ALK	Signaling by ALK	reactome	7	5785	25	17992	0.7398260633443068	0.9999999990188895
GMS1	reactome:Synthesis of PC	Synthesis of PC	reactome	7	5785	25	17992	0.7398260633443068	0.9999999990188895
GMS1	reactome:Translation of Structural Proteins_9683701	Translation of Structural Proteins_9683701	reactome	7	5785	25	17992	0.7398260633443068	0.9999999990188895
GMS1	reactome:Cellular responses to stimuli	Cellular responses to stimuli	reactome	231	5785	742	17992	0.7407777744532159	0.9999999990188895
GMS1	reactome:Mitochondrial protein import	Mitochondrial protein import	reactome	15	5785	52	17992	0.7419119724882731	0.9999999990188895
GMS1	reactome:Loss of Nlp from mitotic centrosomes	Loss of Nlp from mitotic centrosomes	reactome	18	5785	62	17992	0.7433060966515471	0.9999999990188895
GMS1	reactome:Loss of proteins required for interphase microtubule organization from the centrosome	Loss of proteins required for interphase microtubule organization from the centrosome	reactome	18	5785	62	17992	0.7433060966515471	0.9999999990188895
GMS1	reactome:TNFR2 non-canonical NF-kB pathway	TNFR2 non-canonical NF-kB pathway	reactome	21	5785	72	17992	0.7457919169646311	0.9999999990188895
GMS1	reactome:AUF1 (hnRNP D0) binds and destabilizes mRNA	AUF1 (hnRNP D0) binds and destabilizes mRNA	reactome	9	5785	32	17992	0.7467058196500751	0.9999999990188895
GMS1	reactome:Regulation of ornithine decarboxylase (ODC)	Regulation of ornithine decarboxylase (ODC)	reactome	9	5785	32	17992	0.7467058196500751	0.9999999990188895
GMS1	reactome:Adaptive Immune System	Adaptive Immune System	reactome	232	5785	746	17992	0.7476524614815969	0.9999999990188895
GMS1	reactome:Negative regulation of the PI3K/AKT network	Negative regulation of the PI3K/AKT network	reactome	31	5785	105	17992	0.7506115449239485	0.9999999990188895
GMS1	reactome:Intraflagellar transport	Intraflagellar transport	reactome	14	5785	49	17992	0.7518670186865196	0.9999999990188895
GMS1	reactome:Regulation of CDH1 Function	Regulation of CDH1 Function	reactome	14	5785	49	17992	0.7518670186865196	0.9999999990188895
GMS1	reactome:Regulation of cholesterol biosynthesis by SREBP (SREBF)	Regulation of cholesterol biosynthesis by SREBP (SREBF)	reactome	14	5785	49	17992	0.7518670186865196	0.9999999990188895
GMS1	reactome:Cell junction organization	Cell junction organization	reactome	69	5785	228	17992	0.7523048707789795	0.9999999990188895
GMS1	reactome:Nuclear Envelope (NE) Reassembly	Nuclear Envelope (NE) Reassembly	reactome	20	5785	69	17992	0.7533631310330933	0.9999999990188895
GMS1	reactome:E3 ubiquitin ligases ubiquitinate target proteins	E3 ubiquitin ligases ubiquitinate target proteins	reactome	11	5785	39	17992	0.7544721086656767	0.9999999990188895
GMS1	reactome:Heparan sulfate/heparin (HS-GAG) metabolism	Heparan sulfate/heparin (HS-GAG) metabolism	reactome	11	5785	39	17992	0.7544721086656767	0.9999999990188895
GMS1	reactome:ER to Golgi Anterograde Transport	ER to Golgi Anterograde Transport	reactome	42	5785	141	17992	0.7544791369181132	0.9999999990188895
GMS1	reactome:Chromatin modifications during the maternal to zygotic transition (MZT)	Chromatin modifications during the maternal to zygotic transition (MZT)	reactome	6	5785	22	17992	0.7591467585916335	0.9999999990188895
GMS1	reactome:Cleavage of the damaged purine	Cleavage of the damaged purine	reactome	6	5785	22	17992	0.7591467585916335	0.9999999990188895
GMS1	reactome:Depurination	Depurination	reactome	6	5785	22	17992	0.7591467585916335	0.9999999990188895
GMS1	reactome:Recognition and association of DNA glycosylase with site containing an affected purine	Recognition and association of DNA glycosylase with site containing an affected purine	reactome	6	5785	22	17992	0.7591467585916335	0.9999999990188895
GMS1	reactome:Uptake and actions of bacterial toxins	Uptake and actions of bacterial toxins	reactome	6	5785	22	17992	0.7591467585916335	0.9999999990188895
GMS1	reactome:Amyloid fiber formation	Amyloid fiber formation	reactome	16	5785	56	17992	0.7608921350254998	0.9999999990188895
GMS1	reactome:Signaling by FGFR in disease	Signaling by FGFR in disease	reactome	16	5785	56	17992	0.7608921350254998	0.9999999990188895
GMS1	reactome:PKR-mediated signaling	PKR-mediated signaling	reactome	19	5785	66	17992	0.7612594583713467	0.9999999990188895
GMS1	reactome:Activation of IRF3, IRF7 mediated by TBK1, IKKε (IKBKE)	Activation of IRF3, IRF7 mediated by TBK1, IKKε (IKBKE)	reactome	4	5785	15	17992	0.7620529659308859	0.9999999990188895
GMS1	reactome:Diseases associated with glycosylation precursor biosynthesis	Diseases associated with glycosylation precursor biosynthesis	reactome	4	5785	15	17992	0.7620529659308859	0.9999999990188895
GMS1	reactome:Formation of the non-canonical BAF (ncBAF) complex	Formation of the non-canonical BAF (ncBAF) complex	reactome	4	5785	15	17992	0.7620529659308859	0.9999999990188895
GMS1	reactome:Gastrin-CREB signalling pathway via PKC and MAPK	Gastrin-CREB signalling pathway via PKC and MAPK	reactome	4	5785	15	17992	0.7620529659308859	0.9999999990188895
GMS1	reactome:Insertion of tail-anchored proteins into the endoplasmic reticulum membrane	Insertion of tail-anchored proteins into the endoplasmic reticulum membrane	reactome	4	5785	15	17992	0.7620529659308859	0.9999999990188895
GMS1	reactome:Negative regulation of TCF-dependent signaling by WNT ligand antagonists	Negative regulation of TCF-dependent signaling by WNT ligand antagonists	reactome	4	5785	15	17992	0.7620529659308859	0.9999999990188895
GMS1	reactome:Phospholipase C-mediated cascade: FGFR1	Phospholipase C-mediated cascade: FGFR1	reactome	4	5785	15	17992	0.7620529659308859	0.9999999990188895
GMS1	reactome:Phosphorylation of the APC/C	Phosphorylation of the APC/C	reactome	4	5785	15	17992	0.7620529659308859	0.9999999990188895
GMS1	reactome:Trafficking of GluR2-containing AMPA receptors	Trafficking of GluR2-containing AMPA receptors	reactome	4	5785	15	17992	0.7620529659308859	0.9999999990188895
GMS1	reactome:Inactivation, recovery and regulation of the phototransduction cascade	Inactivation, recovery and regulation of the phototransduction cascade	reactome	8	5785	29	17992	0.7621755645214462	0.9999999990188895
GMS1	reactome:Termination of translesion DNA synthesis	Termination of translesion DNA synthesis	reactome	8	5785	29	17992	0.7621755645214462	0.9999999990188895
GMS1	reactome:Regulation of RAS by GAPs	Regulation of RAS by GAPs	reactome	13	5785	46	17992	0.7624634291895385	0.9999999990188895
GMS1	reactome:Signaling by FGFR	Signaling by FGFR	reactome	22	5785	76	17992	0.7627892666415363	0.9999999990188895
GMS1	reactome:Protein localization	Protein localization	reactome	40	5785	135	17992	0.7633779879071891	0.9999999990188895
GMS1	reactome:Regulation of CDH1 Expression and Function	Regulation of CDH1 Expression and Function	reactome	40	5785	135	17992	0.7633779879071891	0.9999999990188895
GMS1	reactome:Regulation of Expression and Function of Type I Classical Cadherins	Regulation of Expression and Function of Type I Classical Cadherins	reactome	40	5785	135	17992	0.7633779879071891	0.9999999990188895
GMS1	reactome:Recruitment of NuMA to mitotic centrosomes	Recruitment of NuMA to mitotic centrosomes	reactome	25	5785	86	17992	0.7650467930290361	0.9999999990188895
GMS1	reactome:Aerobic respiration and respiratory electron transport	Aerobic respiration and respiratory electron transport	reactome	60	5785	200	17992	0.7665313937952348	0.9999999990188895
GMS1	reactome:Signaling by ROBO receptors	Signaling by ROBO receptors	reactome	47	5785	158	17992	0.7676832743150082	0.9999999990188895
GMS1	reactome:Phase II - Conjugation of compounds	Phase II - Conjugation of compounds	reactome	28	5785	96	17992	0.767771247327564	0.9999999990188895
GMS1	reactome:SARS-CoV-2 Infection	SARS-CoV-2 Infection	reactome	76	5785	252	17992	0.77248235384514	0.9999999990188895
GMS1	reactome:Hedgehog ligand biogenesis	Hedgehog ligand biogenesis	reactome	12	5785	43	17992	0.7737786276591279	0.9999999990188895
GMS1	reactome:Mitotic G1 phase and G1/S transition	Mitotic G1 phase and G1/S transition	reactome	34	5785	116	17992	0.7740191151875231	0.9999999990188895
GMS1	reactome:Major pathway of rRNA processing in the nucleolus and cytosol	Major pathway of rRNA processing in the nucleolus and cytosol	reactome	45	5785	152	17992	0.7758264047479525	0.9999999990188895
GMS1	reactome:RIPK1-mediated regulated necrosis	RIPK1-mediated regulated necrosis	reactome	7	5785	26	17992	0.7794567165598695	0.9999999990188895
GMS1	reactome:Regulation of necroptotic cell death	Regulation of necroptotic cell death	reactome	7	5785	26	17992	0.7794567165598695	0.9999999990188895
GMS1	reactome:rRNA processing in the nucleus and cytosol	rRNA processing in the nucleus and cytosol	reactome	48	5785	162	17992	0.7797069367366685	0.9999999990188895
GMS1	reactome:Negative regulation of MET activity	Negative regulation of MET activity	reactome	5	5785	19	17992	0.7816341488255384	0.9999999990188895
GMS1	reactome:Ca-dependent events	Ca-dependent events	reactome	9	5785	33	17992	0.7816916279317274	0.9999999990188895
GMS1	reactome:Fatty acid metabolism	Fatty acid metabolism	reactome	47	5785	159	17992	0.7836654421010241	0.9999999990188895
GMS1	reactome:Platelet degranulation	Platelet degranulation	reactome	32	5785	110	17992	0.7844864568694336	0.9999999990188895
GMS1	reactome:Signaling by Nuclear Receptors	Signaling by Nuclear Receptors	reactome	63	5785	211	17992	0.7849173133513814	0.9999999990188895
GMS1	reactome:Folding of actin by CCT/TriC	Folding of actin by CCT/TriC	reactome	2	5785	8	17992	0.7849382675353715	0.9999999990188895
GMS1	reactome:MET receptor recycling	MET receptor recycling	reactome	2	5785	8	17992	0.7849382675353715	0.9999999990188895
GMS1	reactome:Maturation of protein 3a_9683673	Maturation of protein 3a_9683673	reactome	2	5785	8	17992	0.7849382675353715	0.9999999990188895
GMS1	reactome:Maturation of protein 3a_9694719	Maturation of protein 3a_9694719	reactome	2	5785	8	17992	0.7849382675353715	0.9999999990188895
GMS1	reactome:POU5F1 (OCT4), SOX2, NANOG repress genes related to differentiation	POU5F1 (OCT4), SOX2, NANOG repress genes related to differentiation	reactome	2	5785	8	17992	0.7849382675353715	0.9999999990188895
GMS1	reactome:Processing and activation of SUMO	Processing and activation of SUMO	reactome	2	5785	8	17992	0.7849382675353715	0.9999999990188895
GMS1	reactome:RHOBTB3 ATPase cycle	RHOBTB3 ATPase cycle	reactome	2	5785	8	17992	0.7849382675353715	0.9999999990188895
GMS1	reactome:Regulation of PLK1 Activity at G2/M Transition	Regulation of PLK1 Activity at G2/M Transition	reactome	22	5785	77	17992	0.785535191499209	0.9999999990188895
GMS1	reactome:B-WICH complex positively regulates rRNA expression	B-WICH complex positively regulates rRNA expression	reactome	11	5785	40	17992	0.7859029711418735	0.9999999990188895
GMS1	reactome:Defective CFTR causes cystic fibrosis	Defective CFTR causes cystic fibrosis	reactome	11	5785	40	17992	0.7859029711418735	0.9999999990188895
GMS1	reactome:Interleukin-12 signaling	Interleukin-12 signaling	reactome	11	5785	40	17992	0.7859029711418735	0.9999999990188895
GMS1	reactome:Oxygen-dependent proline hydroxylation of Hypoxia-inducible Factor Alpha	Oxygen-dependent proline hydroxylation of Hypoxia-inducible Factor Alpha	reactome	11	5785	40	17992	0.7859029711418735	0.9999999990188895
GMS1	reactome:RUNX1 regulates transcription of genes involved in differentiation of HSCs	RUNX1 regulates transcription of genes involved in differentiation of HSCs	reactome	16	5785	57	17992	0.787169079184427	0.9999999990188895
GMS1	reactome:Transport to the Golgi and subsequent modification	Transport to the Golgi and subsequent modification	reactome	50	5785	169	17992	0.7873075281670379	0.9999999990188895
GMS1	reactome:2-LTR circle formation	2-LTR circle formation	reactome	1	5785	4	17992	0.7881398078707289	0.9999999990188895
GMS1	reactome:Binding and entry of HIV virion	Binding and entry of HIV virion	reactome	1	5785	4	17992	0.7881398078707289	0.9999999990188895
GMS1	reactome:Classical antibody-mediated complement activation	Classical antibody-mediated complement activation	reactome	1	5785	4	17992	0.7881398078707289	0.9999999990188895
GMS1	reactome:Cdc20:Phospho-APC/C mediated degradation of Cyclin A	Cdc20:Phospho-APC/C mediated degradation of Cyclin A	reactome	13	5785	47	17992	0.7910565088914236	0.9999999990188895
GMS1	reactome:IRS-related events triggered by IGF1R	IRS-related events triggered by IGF1R	reactome	13	5785	47	17992	0.7910565088914236	0.9999999990188895
GMS1	reactome:Activation of NMDA receptors and postsynaptic events	Activation of NMDA receptors and postsynaptic events	reactome	24	5785	84	17992	0.7929870074990668	0.9999999990188895
GMS1	reactome:Unfolded Protein Response (UPR)	Unfolded Protein Response (UPR)	reactome	24	5785	84	17992	0.7929870074990668	0.9999999990188895
GMS1	reactome:Switching of origins to a post-replicative state	Switching of origins to a post-replicative state	reactome	18	5785	64	17992	0.7938476243418987	0.9999999990188895
GMS1	reactome:Biological oxidations	Biological oxidations	reactome	60	5785	202	17992	0.7946527193101606	0.9999999990188895
GMS1	reactome:Disorders of Nervous System Development	Disorders of Nervous System Development	reactome	3	5785	12	17992	0.7954489833031226	0.9999999990188895
GMS1	reactome:FGFR2c ligand binding and activation	FGFR2c ligand binding and activation	reactome	3	5785	12	17992	0.7954489833031226	0.9999999990188895
GMS1	reactome:FGFR3 ligand binding and activation	FGFR3 ligand binding and activation	reactome	3	5785	12	17992	0.7954489833031226	0.9999999990188895
GMS1	reactome:FGFR3c ligand binding and activation	FGFR3c ligand binding and activation	reactome	3	5785	12	17992	0.7954489833031226	0.9999999990188895
GMS1	reactome:G beta:gamma signalling through PLC beta	G beta:gamma signalling through PLC beta	reactome	3	5785	12	17992	0.7954489833031226	0.9999999990188895
GMS1	reactome:Glutamate and glutamine metabolism	Glutamate and glutamine metabolism	reactome	3	5785	12	17992	0.7954489833031226	0.9999999990188895
GMS1	reactome:Glycogen synthesis	Glycogen synthesis	reactome	3	5785	12	17992	0.7954489833031226	0.9999999990188895
GMS1	reactome:Loss of function of MECP2 in Rett syndrome	Loss of function of MECP2 in Rett syndrome	reactome	3	5785	12	17992	0.7954489833031226	0.9999999990188895
GMS1	reactome:Pervasive developmental disorders	Pervasive developmental disorders	reactome	3	5785	12	17992	0.7954489833031226	0.9999999990188895
GMS1	reactome:Positive Regulation of CDH1 Gene Transcription	Positive Regulation of CDH1 Gene Transcription	reactome	3	5785	12	17992	0.7954489833031226	0.9999999990188895
GMS1	reactome:Rap1 signalling	Rap1 signalling	reactome	3	5785	12	17992	0.7954489833031226	0.9999999990188895
GMS1	reactome:Spry regulation of FGF signaling	Spry regulation of FGF signaling	reactome	3	5785	12	17992	0.7954489833031226	0.9999999990188895
GMS1	reactome:TP53 Regulates Transcription of Death Receptors and Ligands	TP53 Regulates Transcription of Death Receptors and Ligands	reactome	3	5785	12	17992	0.7954489833031226	0.9999999990188895
GMS1	reactome:Transcriptional regulation of testis differentiation	Transcriptional regulation of testis differentiation	reactome	3	5785	12	17992	0.7954489833031226	0.9999999990188895
GMS1	reactome:Dual incision in TC-NER	Dual incision in TC-NER	reactome	15	5785	54	17992	0.7966503134037308	0.9999999990188895
GMS1	reactome:TP53 Regulates Transcription of DNA Repair Genes	TP53 Regulates Transcription of DNA Repair Genes	reactome	15	5785	54	17992	0.7966503134037308	0.9999999990188895
GMS1	reactome:M Phase	M Phase	reactome	94	5785	312	17992	0.7971502578864915	0.9999999990188895
GMS1	reactome:Transcriptional Regulation by TP53	Transcriptional Regulation by TP53	reactome	94	5785	312	17992	0.7971502578864915	0.9999999990188895
GMS1	reactome:Detoxification of Reactive Oxygen Species	Detoxification of Reactive Oxygen Species	reactome	8	5785	30	17992	0.7972476665300272	0.9999999990188895
GMS1	reactome:Fatty acyl-CoA biosynthesis	Fatty acyl-CoA biosynthesis	reactome	8	5785	30	17992	0.7972476665300272	0.9999999990188895
GMS1	reactome:Metabolism of steroid hormones	Metabolism of steroid hormones	reactome	8	5785	30	17992	0.7972476665300272	0.9999999990188895
GMS1	reactome:The phototransduction cascade	The phototransduction cascade	reactome	8	5785	30	17992	0.7972476665300272	0.9999999990188895
GMS1	reactome:Adherens junctions interactions	Adherens junctions interactions	reactome	51	5785	173	17992	0.7982422903610275	0.9999999990188895
GMS1	reactome:Amine ligand-binding receptors	Amine ligand-binding receptors	reactome	10	5785	37	17992	0.7989421795511847	0.9999999990188895
GMS1	reactome:Hh mutants abrogate ligand secretion	Hh mutants abrogate ligand secretion	reactome	10	5785	37	17992	0.7989421795511847	0.9999999990188895
GMS1	reactome:Interleukin-2 family signaling	Interleukin-2 family signaling	reactome	10	5785	37	17992	0.7989421795511847	0.9999999990188895
GMS1	reactome:Somitogenesis	Somitogenesis	reactome	10	5785	37	17992	0.7989421795511847	0.9999999990188895
GMS1	reactome:Downstream signaling of activated FGFR3	Downstream signaling of activated FGFR3	reactome	6	5785	23	17992	0.7989578642279598	0.9999999990188895
GMS1	reactome:Pyroptosis	Pyroptosis	reactome	6	5785	23	17992	0.7989578642279598	0.9999999990188895
GMS1	reactome:The role of Nef in HIV-1 replication and disease pathogenesis	The role of Nef in HIV-1 replication and disease pathogenesis	reactome	6	5785	23	17992	0.7989578642279598	0.9999999990188895
GMS1	reactome:Xenobiotics	Xenobiotics	reactome	6	5785	23	17992	0.7989578642279598	0.9999999990188895
GMS1	reactome:Formation of the beta-catenin:TCF transactivating complex	Formation of the beta-catenin:TCF transactivating complex	reactome	12	5785	44	17992	0.8023337337575652	0.9999999990188895
GMS1	reactome:Sensory perception of taste	Sensory perception of taste	reactome	12	5785	44	17992	0.8023337337575652	0.9999999990188895
GMS1	reactome:Conversion from APC/C:Cdc20 to APC/C:Cdh1 in late anaphase	Conversion from APC/C:Cdc20 to APC/C:Cdh1 in late anaphase	reactome	4	5785	16	17992	0.8083293208844202	0.9999999990188895
GMS1	reactome:PKA activation	PKA activation	reactome	4	5785	16	17992	0.8083293208844202	0.9999999990188895
GMS1	reactome:PKA activation in glucagon signalling	PKA activation in glucagon signalling	reactome	4	5785	16	17992	0.8083293208844202	0.9999999990188895
GMS1	reactome:Platelet Adhesion to exposed collagen	Platelet Adhesion to exposed collagen	reactome	4	5785	16	17992	0.8083293208844202	0.9999999990188895
GMS1	reactome:Signaling by Activin	Signaling by Activin	reactome	4	5785	16	17992	0.8083293208844202	0.9999999990188895
GMS1	reactome:Regulation of Homotypic Cell-Cell Adhesion	Regulation of Homotypic Cell-Cell Adhesion	reactome	44	5785	151	17992	0.8109869566257868	0.9999999990188895
GMS1	reactome:Potential therapeutics for SARS	Potential therapeutics for SARS	reactome	24	5785	85	17992	0.8129122866736946	0.9999999990188895
GMS1	reactome:RHO GTPases Activate WASPs and WAVEs	RHO GTPases Activate WASPs and WAVEs	reactome	9	5785	34	17992	0.8130200078543225	0.9999999990188895
GMS1	reactome:Signaling by FGFR3	Signaling by FGFR3	reactome	9	5785	34	17992	0.8130200078543225	0.9999999990188895
GMS1	reactome:Translesion synthesis by Y family DNA polymerases bypasses lesions on DNA template	Translesion synthesis by Y family DNA polymerases bypasses lesions on DNA template	reactome	9	5785	34	17992	0.8130200078543225	0.9999999990188895
GMS1	reactome:Response to elevated platelet cytosolic Ca2+	Response to elevated platelet cytosolic Ca2+	reactome	33	5785	115	17992	0.8143888941538807	0.9999999990188895
GMS1	reactome:SUMOylation of intracellular receptors	SUMOylation of intracellular receptors	reactome	7	5785	27	17992	0.8144073968342023	0.9999999990188895
GMS1	reactome:AURKA Activation by TPX2	AURKA Activation by TPX2	reactome	18	5785	65	17992	0.8163309045609507	0.9999999990188895
GMS1	reactome:APC:Cdc20 mediated degradation of cell cycle proteins prior to satisfation of the cell cycle checkpoint	APC:Cdc20 mediated degradation of cell cycle proteins prior to satisfation of the cell cycle checkpoint	reactome	13	5785	48	17992	0.8171027410817182	0.9999999990188895
GMS1	reactome:Adrenaline,noradrenaline inhibits insulin secretion	Adrenaline,noradrenaline inhibits insulin secretion	reactome	5	5785	20	17992	0.821220528318276	0.9999999990188895
GMS1	reactome:Assembly of the ORC complex at the origin of replication	Assembly of the ORC complex at the origin of replication	reactome	5	5785	20	17992	0.821220528318276	0.9999999990188895
GMS1	reactome:SHC-mediated cascade:FGFR1	SHC-mediated cascade:FGFR1	reactome	5	5785	20	17992	0.821220528318276	0.9999999990188895
GMS1	reactome:Signaling by FGFR3 in disease	Signaling by FGFR3 in disease	reactome	5	5785	20	17992	0.821220528318276	0.9999999990188895
GMS1	reactome:Assembly of the pre-replicative complex	Assembly of the pre-replicative complex	reactome	20	5785	72	17992	0.8213868098281843	0.9999999990188895
GMS1	reactome:PI5P, PP2A and IER3 Regulate PI3K/AKT Signaling	PI5P, PP2A and IER3 Regulate PI3K/AKT Signaling	reactome	28	5785	99	17992	0.8246121203192984	0.9999999990188895
GMS1	reactome:FCERI mediated MAPK activation	FCERI mediated MAPK activation	reactome	8	5785	31	17992	0.8282808304781615	0.9999999990188895
GMS1	reactome:FCGR3A-mediated IL10 synthesis	FCGR3A-mediated IL10 synthesis	reactome	8	5785	31	17992	0.8282808304781615	0.9999999990188895
GMS1	reactome:FLT3 Signaling	FLT3 Signaling	reactome	8	5785	31	17992	0.8282808304781615	0.9999999990188895
GMS1	reactome:TNFR1-induced NF-kappa-B signaling pathway	TNFR1-induced NF-kappa-B signaling pathway	reactome	8	5785	31	17992	0.8282808304781615	0.9999999990188895
GMS1	reactome:Vpu mediated degradation of CD4	Vpu mediated degradation of CD4	reactome	8	5785	31	17992	0.8282808304781615	0.9999999990188895
GMS1	reactome:Influenza Viral RNA Transcription and Replication	Influenza Viral RNA Transcription and Replication	reactome	30	5785	106	17992	0.8301506594476231	0.9999999990188895
GMS1	reactome:Mitotic G2-G2/M phases	Mitotic G2-G2/M phases	reactome	49	5785	169	17992	0.8328795214824526	0.9999999990188895
GMS1	reactome:ATF4 activates genes in response to endoplasmic reticulum stress	ATF4 activates genes in response to endoplasmic reticulum stress	reactome	6	5785	24	17992	0.8334674198430525	0.9999999990188895
GMS1	reactome:N-glycan antennae elongation in the medial/trans-Golgi	N-glycan antennae elongation in the medial/trans-Golgi	reactome	6	5785	24	17992	0.8334674198430525	0.9999999990188895
GMS1	reactome:Negative regulation of FGFR3 signaling	Negative regulation of FGFR3 signaling	reactome	6	5785	24	17992	0.8334674198430525	0.9999999990188895
GMS1	reactome:RNA polymerase II transcribes snRNA genes	RNA polymerase II transcribes snRNA genes	reactome	16	5785	59	17992	0.833492744951405	0.9999999990188895
GMS1	reactome:Infectious disease	Infectious disease	reactome	258	5785	841	17992	0.8354449607824155	0.9999999990188895
GMS1	reactome:Post-translational modification: synthesis of GPI-anchored proteins	Post-translational modification: synthesis of GPI-anchored proteins	reactome	23	5785	83	17992	0.8379576192803047	0.9999999990188895
GMS1	reactome:Activation of PPARGC1A (PGC-1alpha) by phosphorylation	Activation of PPARGC1A (PGC-1alpha) by phosphorylation	reactome	2	5785	9	17992	0.8396765437491938	0.9999999990188895
GMS1	reactome:Alpha-protein kinase 1 signaling pathway	Alpha-protein kinase 1 signaling pathway	reactome	2	5785	9	17992	0.8396765437491938	0.9999999990188895
GMS1	reactome:CLEC7A (Dectin-1) induces NFAT activation	CLEC7A (Dectin-1) induces NFAT activation	reactome	2	5785	9	17992	0.8396765437491938	0.9999999990188895
GMS1	reactome:Interleukin-2 signaling	Interleukin-2 signaling	reactome	2	5785	9	17992	0.8396765437491938	0.9999999990188895
GMS1	reactome:Mitochondrial iron-sulfur cluster biogenesis	Mitochondrial iron-sulfur cluster biogenesis	reactome	2	5785	9	17992	0.8396765437491938	0.9999999990188895
GMS1	reactome:RUNX3 regulates p14-ARF	RUNX3 regulates p14-ARF	reactome	2	5785	9	17992	0.8396765437491938	0.9999999990188895
GMS1	reactome:alpha-linolenic (omega3) and linoleic (omega6) acid metabolism	alpha-linolenic (omega3) and linoleic (omega6) acid metabolism	reactome	2	5785	9	17992	0.8396765437491938	0.9999999990188895
GMS1	reactome:alpha-linolenic acid (ALA) metabolism	alpha-linolenic acid (ALA) metabolism	reactome	2	5785	9	17992	0.8396765437491938	0.9999999990188895
GMS1	reactome:Autodegradation of Cdh1 by Cdh1:APC/C	Autodegradation of Cdh1 by Cdh1:APC/C	reactome	11	5785	42	17992	0.8398371384635648	0.9999999990188895
GMS1	reactome:Interleukin-12 family signaling	Interleukin-12 family signaling	reactome	13	5785	49	17992	0.8406600852799844	0.9999999990188895
GMS1	reactome:Regulated Necrosis	Regulated Necrosis	reactome	13	5785	49	17992	0.8406600852799844	0.9999999990188895
GMS1	reactome:Eicosanoid ligand-binding receptors	Eicosanoid ligand-binding receptors	reactome	3	5785	13	17992	0.8407979381694954	0.9999999990188895
GMS1	reactome:FGFRL1 modulation of FGFR1 signaling	FGFRL1 modulation of FGFR1 signaling	reactome	3	5785	13	17992	0.8407979381694954	0.9999999990188895
GMS1	reactome:Lysosphingolipid and LPA receptors	Lysosphingolipid and LPA receptors	reactome	3	5785	13	17992	0.8407979381694954	0.9999999990188895
GMS1	reactome:Phospholipase C-mediated cascade; FGFR4	Phospholipase C-mediated cascade; FGFR4	reactome	3	5785	13	17992	0.8407979381694954	0.9999999990188895
GMS1	reactome:SHC1 events in EGFR signaling	SHC1 events in EGFR signaling	reactome	3	5785	13	17992	0.8407979381694954	0.9999999990188895
GMS1	reactome:Signaling by FGFR2 IIIa TM	Signaling by FGFR2 IIIa TM	reactome	3	5785	13	17992	0.8407979381694954	0.9999999990188895
GMS1	reactome:Synthesis of PE	Synthesis of PE	reactome	3	5785	13	17992	0.8407979381694954	0.9999999990188895
GMS1	reactome:TNF receptor superfamily (TNFSF) members mediating non-canonical NF-kB pathway	TNF receptor superfamily (TNFSF) members mediating non-canonical NF-kB pathway	reactome	3	5785	13	17992	0.8407979381694954	0.9999999990188895
GMS1	reactome:TRAF3-dependent IRF activation pathway	TRAF3-dependent IRF activation pathway	reactome	3	5785	13	17992	0.8407979381694954	0.9999999990188895
GMS1	reactome:TRAF6-mediated induction of TAK1 complex within TLR4 complex	TRAF6-mediated induction of TAK1 complex within TLR4 complex	reactome	3	5785	13	17992	0.8407979381694954	0.9999999990188895
GMS1	reactome:Deposition of new CENPA-containing nucleosomes at the centromere	Deposition of new CENPA-containing nucleosomes at the centromere	reactome	9	5785	35	17992	0.8408110052743278	0.9999999990188895
GMS1	reactome:GLI3 is processed to GLI3R by the proteasome	GLI3 is processed to GLI3R by the proteasome	reactome	9	5785	35	17992	0.8408110052743278	0.9999999990188895
GMS1	reactome:GPER1 signaling	GPER1 signaling	reactome	9	5785	35	17992	0.8408110052743278	0.9999999990188895
GMS1	reactome:Hh mutants are degraded by ERAD	Hh mutants are degraded by ERAD	reactome	9	5785	35	17992	0.8408110052743278	0.9999999990188895
GMS1	reactome:Nucleosome assembly	Nucleosome assembly	reactome	9	5785	35	17992	0.8408110052743278	0.9999999990188895
GMS1	reactome:Complex IV assembly	Complex IV assembly	reactome	7	5785	28	17992	0.8448912381488985	0.9999999990188895
GMS1	reactome:APC/C:Cdc20 mediated degradation of Cyclin B	APC/C:Cdc20 mediated degradation of Cyclin B	reactome	4	5785	17	17992	0.8469681999819074	0.9999999990188895
GMS1	reactome:Antigen processing: Ub, ATP-independent proteasomal degradation	Antigen processing: Ub, ATP-independent proteasomal degradation	reactome	4	5785	17	17992	0.8469681999819074	0.9999999990188895
GMS1	reactome:Disorders of Developmental Biology	Disorders of Developmental Biology	reactome	4	5785	17	17992	0.8469681999819074	0.9999999990188895
GMS1	reactome:Ephrin signaling	Ephrin signaling	reactome	4	5785	17	17992	0.8469681999819074	0.9999999990188895
GMS1	reactome:FGFR1 ligand binding and activation	FGFR1 ligand binding and activation	reactome	4	5785	17	17992	0.8469681999819074	0.9999999990188895
GMS1	reactome:PKA-mediated phosphorylation of CREB	PKA-mediated phosphorylation of CREB	reactome	4	5785	17	17992	0.8469681999819074	0.9999999990188895
GMS1	reactome:Phospholipase C-mediated cascade; FGFR2	Phospholipase C-mediated cascade; FGFR2	reactome	4	5785	17	17992	0.8469681999819074	0.9999999990188895
GMS1	reactome:Tie2 Signaling	Tie2 Signaling	reactome	4	5785	17	17992	0.8469681999819074	0.9999999990188895
GMS1	reactome:G2/M Transition	G2/M Transition	reactome	48	5785	167	17992	0.848988751770031	0.9999999990188895
GMS1	reactome:Signaling by FGFR1	Signaling by FGFR1	reactome	12	5785	46	17992	0.8513481352920903	0.9999999990188895
GMS1	reactome:FOXO-mediated transcription	FOXO-mediated transcription	reactome	14	5785	53	17992	0.8520113886366387	0.9999999990188895
GMS1	reactome:Gap-filling DNA repair synthesis and ligation in TC-NER	Gap-filling DNA repair synthesis and ligation in TC-NER	reactome	14	5785	53	17992	0.8520113886366387	0.9999999990188895
GMS1	reactome:Regulation of APC/C activators between G1/S and early anaphase	Regulation of APC/C activators between G1/S and early anaphase	reactome	14	5785	53	17992	0.8520113886366387	0.9999999990188895
GMS1	reactome:Regulation of PD-L1(CD274) transcription	Regulation of PD-L1(CD274) transcription	reactome	14	5785	53	17992	0.8520113886366387	0.9999999990188895
GMS1	reactome:TP53 Regulates Transcription of Cell Death Genes	TP53 Regulates Transcription of Cell Death Genes	reactome	10	5785	39	17992	0.8521826323081292	0.9999999990188895
GMS1	reactome:Integration of energy metabolism	Integration of energy metabolism	reactome	26	5785	94	17992	0.852571408102641	0.9999999990188895
GMS1	reactome:Translocation of SLC2A4 (GLUT4) to the plasma membrane	Translocation of SLC2A4 (GLUT4) to the plasma membrane	reactome	16	5785	60	17992	0.8536236888483427	0.9999999990188895
GMS1	reactome:Mitochondrial tRNA aminoacylation	Mitochondrial tRNA aminoacylation	reactome	5	5785	21	17992	0.8547892142446796	0.9999999990188895
GMS1	reactome:Signaling by EGFR in Cancer	Signaling by EGFR in Cancer	reactome	5	5785	21	17992	0.8547892142446796	0.9999999990188895
GMS1	reactome:Respiratory electron transport	Respiratory electron transport	reactome	34	5785	121	17992	0.8548063777016512	0.9999999990188895
GMS1	reactome:FBXL7 down-regulates AURKA during mitotic entry and in early mitosis	FBXL7 down-regulates AURKA during mitotic entry and in early mitosis	reactome	8	5785	32	17992	0.8554725007541902	0.9999999990188895
GMS1	reactome:GSK3B and BTRC:CUL1-mediated-degradation of NFE2L2	GSK3B and BTRC:CUL1-mediated-degradation of NFE2L2	reactome	8	5785	32	17992	0.8554725007541902	0.9999999990188895
GMS1	reactome:Interleukin-10 signaling	Interleukin-10 signaling	reactome	8	5785	32	17992	0.8554725007541902	0.9999999990188895
GMS1	reactome:Regulation of Apoptosis	Regulation of Apoptosis	reactome	8	5785	32	17992	0.8554725007541902	0.9999999990188895
GMS1	reactome:SCF-beta-TrCP mediated degradation of Emi1	SCF-beta-TrCP mediated degradation of Emi1	reactome	8	5785	32	17992	0.8554725007541902	0.9999999990188895
GMS1	reactome:Opioid Signalling	Opioid Signalling	reactome	20	5785	74	17992	0.8584778505662185	0.9999999990188895
GMS1	reactome:C-type lectin receptors (CLRs)	C-type lectin receptors (CLRs)	reactome	30	5785	108	17992	0.8604265566569709	0.9999999990188895
GMS1	reactome:APC/C:Cdc20 mediated degradation of mitotic proteins	APC/C:Cdc20 mediated degradation of mitotic proteins	reactome	13	5785	50	17992	0.8618218503522895	0.9999999990188895
GMS1	reactome:Degradation of beta-catenin by the destruction complex	Degradation of beta-catenin by the destruction complex	reactome	15	5785	57	17992	0.8623612152343486	0.9999999990188895
GMS1	reactome:APC/C:Cdc20 mediated degradation of Securin	APC/C:Cdc20 mediated degradation of Securin	reactome	11	5785	43	17992	0.86254475155259	0.9999999990188895
GMS1	reactome:Proteasome assembly	Proteasome assembly	reactome	11	5785	43	17992	0.86254475155259	0.9999999990188895
GMS1	reactome:Defective pyroptosis	Defective pyroptosis	reactome	6	5785	25	17992	0.8630383745268669	0.9999999990188895
GMS1	reactome:Downstream TCR signaling	Downstream TCR signaling	reactome	17	5785	64	17992	0.8637297754804496	0.9999999990188895
GMS1	reactome:SLC-mediated transport of organic anions	SLC-mediated transport of organic anions	reactome	9	5785	36	17992	0.8652485502842342	0.9999999990188895
GMS1	reactome:Stabilization of p53	Stabilization of p53	reactome	9	5785	36	17992	0.8652485502842342	0.9999999990188895
GMS1	reactome:Signaling by GPCR	Signaling by GPCR	reactome	181	5785	600	17992	0.8654746448779674	0.9999999990188895
GMS1	reactome:SARS-CoV-2-host interactions	SARS-CoV-2-host interactions	reactome	46	5785	162	17992	0.8677838839711081	0.9999999990188895
GMS1	reactome:RHO GTPases Activate Formins	RHO GTPases Activate Formins	reactome	34	5785	122	17992	0.8680269961761616	0.9999999990188895
GMS1	reactome:Downstream signaling of activated FGFR1	Downstream signaling of activated FGFR1	reactome	7	5785	29	17992	0.8712098615758153	0.9999999990188895
GMS1	reactome:Regulation of activated PAK-2p34 by proteasome mediated degradation	Regulation of activated PAK-2p34 by proteasome mediated degradation	reactome	7	5785	29	17992	0.8712098615758153	0.9999999990188895
GMS1	reactome:Signaling by FGFR2	Signaling by FGFR2	reactome	16	5785	61	17992	0.8718297019808023	0.9999999990188895
GMS1	reactome:RAB geranylgeranylation	RAB geranylgeranylation	reactome	12	5785	47	17992	0.872019550058033	0.9999999990188895
GMS1	reactome:Aggrephagy	Aggrephagy	reactome	10	5785	40	17992	0.874275852696881	0.9999999990188895
GMS1	reactome:RNA Polymerase I Promoter Opening	RNA Polymerase I Promoter Opening	reactome	3	5785	14	17992	0.8771563949173522	0.9999999990188895
GMS1	reactome:Role of LAT2/NTAL/LAB on calcium mobilization	Role of LAT2/NTAL/LAB on calcium mobilization	reactome	3	5785	14	17992	0.8771563949173522	0.9999999990188895
GMS1	reactome:SLC-mediated transport of organic cations	SLC-mediated transport of organic cations	reactome	3	5785	14	17992	0.8771563949173522	0.9999999990188895
GMS1	reactome:Synthesis of bile acids and bile salts via 27-hydroxycholesterol	Synthesis of bile acids and bile salts via 27-hydroxycholesterol	reactome	3	5785	14	17992	0.8771563949173522	0.9999999990188895
GMS1	reactome:The NLRP3 inflammasome	The NLRP3 inflammasome	reactome	3	5785	14	17992	0.8771563949173522	0.9999999990188895
GMS1	reactome:Diseases associated with N-glycosylation of proteins	Diseases associated with N-glycosylation of proteins	reactome	4	5785	18	17992	0.878797178162519	0.9999999990188895
GMS1	reactome:Incretin synthesis, secretion, and inactivation	Incretin synthesis, secretion, and inactivation	reactome	4	5785	18	17992	0.878797178162519	0.9999999990188895
GMS1	reactome:Packaging Of Telomere Ends	Packaging Of Telomere Ends	reactome	4	5785	18	17992	0.878797178162519	0.9999999990188895
GMS1	reactome:Regulation of signaling by CBL	Regulation of signaling by CBL	reactome	4	5785	18	17992	0.878797178162519	0.9999999990188895
GMS1	reactome:SHC-mediated cascade:FGFR4	SHC-mediated cascade:FGFR4	reactome	4	5785	18	17992	0.878797178162519	0.9999999990188895
GMS1	reactome:GSK3B-mediated proteasomal degradation of PD-L1(CD274)	GSK3B-mediated proteasomal degradation of PD-L1(CD274)	reactome	8	5785	33	17992	0.8790823800573785	0.9999999990188895
GMS1	reactome:NOD1/2 Signaling Pathway	NOD1/2 Signaling Pathway	reactome	8	5785	33	17992	0.8790823800573785	0.9999999990188895
GMS1	reactome:Negative regulation of NOTCH4 signaling	Negative regulation of NOTCH4 signaling	reactome	8	5785	33	17992	0.8790823800573785	0.9999999990188895
GMS1	reactome:Complex I biogenesis	Complex I biogenesis	reactome	15	5785	58	17992	0.8801524445776612	0.9999999990188895
GMS1	reactome:Activation of APC/C and APC/C:Cdc20 mediated degradation of mitotic proteins	Activation of APC/C and APC/C:Cdc20 mediated degradation of mitotic proteins	reactome	13	5785	51	17992	0.8807086347372048	0.9999999990188895
GMS1	reactome:Co-stimulation by ICOS	Co-stimulation by ICOS	reactome	2	5785	10	17992	0.8814539357880475	0.9999999990188895
GMS1	reactome:NF-kB activation through FADD/RIP-1 pathway mediated by caspase-8 and -10	NF-kB activation through FADD/RIP-1 pathway mediated by caspase-8 and -10	reactome	2	5785	10	17992	0.8814539357880475	0.9999999990188895
GMS1	reactome:NFE2L2 regulating tumorigenic genes	NFE2L2 regulating tumorigenic genes	reactome	2	5785	10	17992	0.8814539357880475	0.9999999990188895
GMS1	reactome:Peptide hormone biosynthesis	Peptide hormone biosynthesis	reactome	2	5785	10	17992	0.8814539357880475	0.9999999990188895
GMS1	reactome:Phenylalanine and tyrosine metabolism	Phenylalanine and tyrosine metabolism	reactome	2	5785	10	17992	0.8814539357880475	0.9999999990188895
GMS1	reactome:Specification of primordial germ cells	Specification of primordial germ cells	reactome	2	5785	10	17992	0.8814539357880475	0.9999999990188895
GMS1	reactome:Metabolism of steroids	Metabolism of steroids	reactome	39	5785	140	17992	0.8826416395204916	0.9999999990188895
GMS1	reactome:Caspase activation via extrinsic apoptotic signalling pathway	Caspase activation via extrinsic apoptotic signalling pathway	reactome	5	5785	22	17992	0.8829193482602813	0.9999999990188895
GMS1	reactome:Cell recruitment (pro-inflammatory response)	Cell recruitment (pro-inflammatory response)	reactome	5	5785	22	17992	0.8829193482602813	0.9999999990188895
GMS1	reactome:Mitochondrial calcium ion transport	Mitochondrial calcium ion transport	reactome	5	5785	22	17992	0.8829193482602813	0.9999999990188895
GMS1	reactome:Purinergic signaling in leishmaniasis infection	Purinergic signaling in leishmaniasis infection	reactome	5	5785	22	17992	0.8829193482602813	0.9999999990188895
GMS1	reactome:SHC-mediated cascade:FGFR2	SHC-mediated cascade:FGFR2	reactome	5	5785	22	17992	0.8829193482602813	0.9999999990188895
GMS1	reactome:NIK-->noncanonical NF-kB signaling	NIK-->noncanonical NF-kB signaling	reactome	9	5785	37	17992	0.8865613123055714	0.9999999990188895
GMS1	reactome:Downstream signal transduction	Downstream signal transduction	reactome	6	5785	26	17992	0.8881128719169661	0.9999999990188895
GMS1	reactome:G0 and Early G1	G0 and Early G1	reactome	6	5785	26	17992	0.8881128719169661	0.9999999990188895
GMS1	reactome:Cyclin A:Cdk2-associated events at S phase entry	Cyclin A:Cdk2-associated events at S phase entry	reactome	16	5785	62	17992	0.8882049295254427	0.9999999990188895
GMS1	reactome:G1/S Transition	G1/S Transition	reactome	27	5785	100	17992	0.8889105932049299	0.9999999990188895
GMS1	reactome:CDK-mediated phosphorylation and removal of Cdc6	CDK-mediated phosphorylation and removal of Cdc6	reactome	12	5785	48	17992	0.890325153050138	0.9999999990188895
GMS1	reactome:Influenza Infection	Influenza Infection	reactome	34	5785	124	17992	0.8917082104225652	0.9999999990188895
GMS1	reactome:GPCR downstream signalling	GPCR downstream signalling	reactome	160	5785	537	17992	0.8920742020655518	0.9999999990188895
GMS1	reactome:DNA Damage Bypass	DNA Damage Bypass	reactome	10	5785	41	17992	0.8936126608644557	0.9999999990188895
GMS1	reactome:Sealing of the nuclear envelope (NE) by ESCRT-III	Sealing of the nuclear envelope (NE) by ESCRT-III	reactome	7	5785	30	17992	0.8937200948506203	0.9999999990188895
GMS1	reactome:Interferon alpha/beta signaling	Interferon alpha/beta signaling	reactome	17	5785	66	17992	0.8956205702542465	0.9999999990188895
GMS1	reactome:Regulation of insulin secretion	Regulation of insulin secretion	reactome	17	5785	66	17992	0.8956205702542465	0.9999999990188895
GMS1	reactome:Transcription-Coupled Nucleotide Excision Repair (TC-NER)	Transcription-Coupled Nucleotide Excision Repair (TC-NER)	reactome	17	5785	66	17992	0.8956205702542465	0.9999999990188895
GMS1	reactome:Activation of GABAB receptors	Activation of GABAB receptors	reactome	8	5785	34	17992	0.8994092638121649	0.9999999990188895
GMS1	reactome:GABA B receptor activation	GABA B receptor activation	reactome	8	5785	34	17992	0.8994092638121649	0.9999999990188895
GMS1	reactome:Signaling by FGFR4	Signaling by FGFR4	reactome	8	5785	34	17992	0.8994092638121649	0.9999999990188895
GMS1	reactome:Alpha-defensins	Alpha-defensins	reactome	1	5785	6	17992	0.9024998283746717	0.9999999990188895
GMS1	reactome:Defective RIPK1-mediated regulated necrosis	Defective RIPK1-mediated regulated necrosis	reactome	1	5785	6	17992	0.9024998283746717	0.9999999990188895
GMS1	reactome:InlA-mediated entry of Listeria monocytogenes into host cells	InlA-mediated entry of Listeria monocytogenes into host cells	reactome	1	5785	6	17992	0.9024998283746717	0.9999999990188895
GMS1	reactome:Integration of provirus	Integration of provirus	reactome	1	5785	6	17992	0.9024998283746717	0.9999999990188895
GMS1	reactome:Prevention of phagosomal-lysosomal fusion	Prevention of phagosomal-lysosomal fusion	reactome	1	5785	6	17992	0.9024998283746717	0.9999999990188895
GMS1	reactome:Pyrimidine salvage	Pyrimidine salvage	reactome	1	5785	6	17992	0.9024998283746717	0.9999999990188895
GMS1	reactome:Suppression of apoptosis	Suppression of apoptosis	reactome	1	5785	6	17992	0.9024998283746717	0.9999999990188895
GMS1	reactome:ESR-mediated signaling	ESR-mediated signaling	reactome	39	5785	142	17992	0.9030554160088573	0.9999999990188895
GMS1	reactome:G alpha (q) signalling events	G alpha (q) signalling events	reactome	53	5785	189	17992	0.9034757147103911	0.9999999990188895
GMS1	reactome:Activated PKN1 stimulates transcription of AR (androgen receptor) regulated genes KLK2 and KLK3	Activated PKN1 stimulates transcription of AR (androgen receptor) regulated genes KLK2 and KLK3	reactome	4	5785	19	17992	0.9047073193190471	0.9999999990188895
GMS1	reactome:Activation of BH3-only proteins	Activation of BH3-only proteins	reactome	4	5785	19	17992	0.9047073193190471	0.9999999990188895
GMS1	reactome:FRS-mediated FGFR3 signaling	FRS-mediated FGFR3 signaling	reactome	4	5785	19	17992	0.9047073193190471	0.9999999990188895
GMS1	reactome:Response of Mtb to phagocytosis	Response of Mtb to phagocytosis	reactome	4	5785	19	17992	0.9047073193190471	0.9999999990188895
GMS1	reactome:SIRT1 negatively regulates rRNA expression	SIRT1 negatively regulates rRNA expression	reactome	4	5785	19	17992	0.9047073193190471	0.9999999990188895
GMS1	reactome:Co-stimulation by CD28	Co-stimulation by CD28	reactome	9	5785	38	17992	0.9050059310561664	0.9999999990188895
GMS1	reactome:Fatty acids	Fatty acids	reactome	3	5785	15	17992	0.9059322521639688	0.9999999990188895
GMS1	reactome:Platelet sensitization by LDL	Platelet sensitization by LDL	reactome	3	5785	15	17992	0.9059322521639688	0.9999999990188895
GMS1	reactome:Processing of SMDT1	Processing of SMDT1	reactome	3	5785	15	17992	0.9059322521639688	0.9999999990188895
GMS1	reactome:Synthesis, secretion, and inactivation of Glucagon-like Peptide-1 (GLP-1)	Synthesis, secretion, and inactivation of Glucagon-like Peptide-1 (GLP-1)	reactome	3	5785	15	17992	0.9059322521639688	0.9999999990188895
GMS1	reactome:Transcription of E2F targets under negative control by p107 (RBL1) and p130 (RBL2) in complex with HDAC1	Transcription of E2F targets under negative control by p107 (RBL1) and p130 (RBL2) in complex with HDAC1	reactome	3	5785	15	17992	0.9059322521639688	0.9999999990188895
GMS1	reactome:Calnexin/calreticulin cycle	Calnexin/calreticulin cycle	reactome	5	5785	23	17992	0.9062419827137039	0.9999999990188895
GMS1	reactome:Defective Intrinsic Pathway for Apoptosis	Defective Intrinsic Pathway for Apoptosis	reactome	5	5785	23	17992	0.9062419827137039	0.9999999990188895
GMS1	reactome:Signaling by CSF3 (G-CSF)	Signaling by CSF3 (G-CSF)	reactome	5	5785	23	17992	0.9062419827137039	0.9999999990188895
GMS1	reactome:APC/C:Cdh1 mediated degradation of Cdc20 and other APC/C:Cdh1 targeted proteins in late mitosis/early G1	APC/C:Cdh1 mediated degradation of Cdc20 and other APC/C:Cdh1 targeted proteins in late mitosis/early G1	reactome	12	5785	49	17992	0.906432742597215	0.9999999990188895
GMS1	reactome:Glucuronidation	Glucuronidation	reactome	6	5785	27	17992	0.9091715790834701	0.9999999990188895
GMS1	reactome:PERK regulates gene expression	PERK regulates gene expression	reactome	6	5785	27	17992	0.9091715790834701	0.9999999990188895
GMS1	reactome:APC/C-mediated degradation of cell cycle proteins	APC/C-mediated degradation of cell cycle proteins	reactome	15	5785	60	17992	0.9102043175296718	0.9999999990188895
GMS1	reactome:Cyclin E associated events during G1/S transition	Cyclin E associated events during G1/S transition	reactome	15	5785	60	17992	0.9102043175296718	0.9999999990188895
GMS1	reactome:Regulation of mitotic cell cycle	Regulation of mitotic cell cycle	reactome	15	5785	60	17992	0.9102043175296718	0.9999999990188895
GMS1	reactome:Synthesis of substrates in N-glycan biosythesis	Synthesis of substrates in N-glycan biosythesis	reactome	15	5785	60	17992	0.9102043175296718	0.9999999990188895
GMS1	reactome:Interleukin-3, Interleukin-5 and GM-CSF signaling	Interleukin-3, Interleukin-5 and GM-CSF signaling	reactome	10	5785	42	17992	0.9104175116147339	0.9999999990188895
GMS1	reactome:Intra-Golgi traffic	Intra-Golgi traffic	reactome	10	5785	42	17992	0.9104175116147339	0.9999999990188895
GMS1	reactome:SARS-CoV Infections	SARS-CoV Infections	reactome	102	5785	352	17992	0.9117893020691461	0.9999999990188895
GMS1	reactome:Co-inhibition by PD-1	Co-inhibition by PD-1	reactome	39	5785	143	17992	0.9121541426282747	0.9999999990188895
GMS1	reactome:Ubiquitin-dependent degradation of Cyclin D	Ubiquitin-dependent degradation of Cyclin D	reactome	7	5785	31	17992	0.912806546959254	0.9999999990188895
GMS1	reactome:Vif-mediated degradation of APOBEC3G	Vif-mediated degradation of APOBEC3G	reactome	7	5785	31	17992	0.912806546959254	0.9999999990188895
GMS1	reactome:AKT phosphorylates targets in the cytosol	AKT phosphorylates targets in the cytosol	reactome	2	5785	11	17992	0.9129448344324932	0.9999999990188895
GMS1	reactome:APC truncation mutants have impaired AXIN binding	APC truncation mutants have impaired AXIN binding	reactome	2	5785	11	17992	0.9129448344324932	0.9999999990188895
GMS1	reactome:AXIN missense mutants destabilize the destruction complex	AXIN missense mutants destabilize the destruction complex	reactome	2	5785	11	17992	0.9129448344324932	0.9999999990188895
GMS1	reactome:Chk1/Chk2(Cds1) mediated inactivation of Cyclin B:Cdk1 complex	Chk1/Chk2(Cds1) mediated inactivation of Cyclin B:Cdk1 complex	reactome	2	5785	11	17992	0.9129448344324932	0.9999999990188895
GMS1	reactome:Frs2-mediated activation	Frs2-mediated activation	reactome	2	5785	11	17992	0.9129448344324932	0.9999999990188895
GMS1	reactome:Interaction With Cumulus Cells And The Zona Pellucida	Interaction With Cumulus Cells And The Zona Pellucida	reactome	2	5785	11	17992	0.9129448344324932	0.9999999990188895
GMS1	reactome:NOTCH4 Activation and Transmission of Signal to the Nucleus	NOTCH4 Activation and Transmission of Signal to the Nucleus	reactome	2	5785	11	17992	0.9129448344324932	0.9999999990188895
GMS1	reactome:Phosphorylation of CLOCK, acetylation of BMAL1 (ARNTL) at target gene promoters	Phosphorylation of CLOCK, acetylation of BMAL1 (ARNTL) at target gene promoters	reactome	2	5785	11	17992	0.9129448344324932	0.9999999990188895
GMS1	reactome:Regulation of signaling by NODAL	Regulation of signaling by NODAL	reactome	2	5785	11	17992	0.9129448344324932	0.9999999990188895
GMS1	reactome:Signaling by AMER1 mutants	Signaling by AMER1 mutants	reactome	2	5785	11	17992	0.9129448344324932	0.9999999990188895
GMS1	reactome:Signaling by APC mutants	Signaling by APC mutants	reactome	2	5785	11	17992	0.9129448344324932	0.9999999990188895
GMS1	reactome:Signaling by AXIN mutants	Signaling by AXIN mutants	reactome	2	5785	11	17992	0.9129448344324932	0.9999999990188895
GMS1	reactome:Signaling by PDGFRA extracellular domain mutants	Signaling by PDGFRA extracellular domain mutants	reactome	2	5785	11	17992	0.9129448344324932	0.9999999990188895
GMS1	reactome:Signaling by PDGFRA transmembrane, juxtamembrane and kinase domain mutants	Signaling by PDGFRA transmembrane, juxtamembrane and kinase domain mutants	reactome	2	5785	11	17992	0.9129448344324932	0.9999999990188895
GMS1	reactome:TGFBR3 PTM regulation	TGFBR3 PTM regulation	reactome	2	5785	11	17992	0.9129448344324932	0.9999999990188895
GMS1	reactome:TRAF6 mediated IRF7 activation in TLR7/8 or 9 signaling	TRAF6 mediated IRF7 activation in TLR7/8 or 9 signaling	reactome	2	5785	11	17992	0.9129448344324932	0.9999999990188895
GMS1	reactome:Truncations of AMER1 destabilize the destruction complex	Truncations of AMER1 destabilize the destruction complex	reactome	2	5785	11	17992	0.9129448344324932	0.9999999990188895
GMS1	reactome:Post NMDA receptor activation events	Post NMDA receptor activation events	reactome	18	5785	71	17992	0.9149656822545775	0.9999999990188895
GMS1	reactome:RNA Polymerase II Transcription	RNA Polymerase II Transcription	reactome	347	5785	1143	17992	0.9159215049913492	0.9999999990188895
GMS1	reactome:Degradation of GLI2 by the proteasome	Degradation of GLI2 by the proteasome	reactome	8	5785	35	17992	0.9167717107863388	0.9999999990188895
GMS1	reactome:Regulation of RUNX3 expression and activity	Regulation of RUNX3 expression and activity	reactome	8	5785	35	17992	0.9167717107863388	0.9999999990188895
GMS1	reactome:SPOP-mediated proteasomal degradation of PD-L1(CD274)	SPOP-mediated proteasomal degradation of PD-L1(CD274)	reactome	8	5785	35	17992	0.9167717107863388	0.9999999990188895
GMS1	reactome:Cell-cell junction organization	Cell-cell junction organization	reactome	56	5785	201	17992	0.9185462378633641	0.9999999990188895
GMS1	reactome:Cyclin D associated events in G1	Cyclin D associated events in G1	reactome	9	5785	39	17992	0.9208529206805777	0.9999999990188895
GMS1	reactome:Dectin-1 mediated noncanonical NF-kB signaling	Dectin-1 mediated noncanonical NF-kB signaling	reactome	9	5785	39	17992	0.9208529206805777	0.9999999990188895
GMS1	reactome:G1 Phase	G1 Phase	reactome	9	5785	39	17992	0.9208529206805777	0.9999999990188895
GMS1	reactome:Ubiquitin-Mediated Degradation of Phosphorylated Cdc25A	Ubiquitin-Mediated Degradation of Phosphorylated Cdc25A	reactome	9	5785	39	17992	0.9208529206805777	0.9999999990188895
GMS1	reactome:p53-Independent G1/S DNA Damage Checkpoint	p53-Independent G1/S DNA Damage Checkpoint	reactome	9	5785	39	17992	0.9208529206805777	0.9999999990188895
GMS1	reactome:Toll Like Receptor 3 (TLR3) Cascade	Toll Like Receptor 3 (TLR3) Cascade	reactome	24	5785	93	17992	0.9252314921581565	0.9999999990188895
GMS1	reactome:Downstream signaling of activated FGFR4	Downstream signaling of activated FGFR4	reactome	5	5785	24	17992	0.9253931834691386	0.9999999990188895
GMS1	reactome:Deregulated CDK5 triggers multiple neurodegenerative pathways in Alzheimer's disease models	Deregulated CDK5 triggers multiple neurodegenerative pathways in Alzheimer's disease models	reactome	4	5785	20	17992	0.92557901706924	0.9999999990188895
GMS1	reactome:G-protein beta:gamma signalling	G-protein beta:gamma signalling	reactome	4	5785	20	17992	0.92557901706924	0.9999999990188895
GMS1	reactome:Neurodegenerative Diseases	Neurodegenerative Diseases	reactome	4	5785	20	17992	0.92557901706924	0.9999999990188895
GMS1	reactome:Downstream signaling of activated FGFR2	Downstream signaling of activated FGFR2	reactome	6	5785	28	17992	0.9267025811565351	0.9999999990188895
GMS1	reactome:Inhibition of DNA recombination at telomere	Inhibition of DNA recombination at telomere	reactome	6	5785	28	17992	0.9267025811565351	0.9999999990188895
GMS1	reactome:Negative regulation of FGFR1 signaling	Negative regulation of FGFR1 signaling	reactome	6	5785	28	17992	0.9267025811565351	0.9999999990188895
GMS1	reactome:UCH proteinases	UCH proteinases	reactome	16	5785	65	17992	0.9274511682146234	0.9999999990188895
GMS1	reactome:Activated point mutants of FGFR2	Activated point mutants of FGFR2	reactome	3	5785	16	17992	0.9284560055361722	0.9999999990188895
GMS1	reactome:G-protein activation	G-protein activation	reactome	3	5785	16	17992	0.9284560055361722	0.9999999990188895
GMS1	reactome:Initiation of Nuclear Envelope (NE) Reformation	Initiation of Nuclear Envelope (NE) Reformation	reactome	3	5785	16	17992	0.9284560055361722	0.9999999990188895
GMS1	reactome:Mitochondrial unfolded protein response (UPRmt)	Mitochondrial unfolded protein response (UPRmt)	reactome	3	5785	16	17992	0.9284560055361722	0.9999999990188895
GMS1	reactome:PD-L1(CD274) glycosylation and translocation to plasma membrane	PD-L1(CD274) glycosylation and translocation to plasma membrane	reactome	3	5785	16	17992	0.9284560055361722	0.9999999990188895
GMS1	reactome:PI-3K cascade:FGFR3	PI-3K cascade:FGFR3	reactome	3	5785	16	17992	0.9284560055361722	0.9999999990188895
GMS1	reactome:Regulation of NF-kappa B signaling	Regulation of NF-kappa B signaling	reactome	3	5785	16	17992	0.9284560055361722	0.9999999990188895
GMS1	reactome:TP53 Regulates Transcription of Genes Involved in G2 Cell Cycle Arrest	TP53 Regulates Transcription of Genes Involved in G2 Cell Cycle Arrest	reactome	3	5785	16	17992	0.9284560055361722	0.9999999990188895
GMS1	reactome:AMPK-induced ERAD and lysosome mediated degradation of PD-L1(CD274)	AMPK-induced ERAD and lysosome mediated degradation of PD-L1(CD274)	reactome	11	5785	47	17992	0.9289114873100808	0.9999999990188895
GMS1	reactome:Interleukin-4 and Interleukin-13 signaling	Interleukin-4 and Interleukin-13 signaling	reactome	23	5785	90	17992	0.9298142963825967	0.9999999990188895
GMS1	reactome:Degradation of GLI1 by the proteasome	Degradation of GLI1 by the proteasome	reactome	8	5785	36	17992	0.93149261378694	0.9999999990188895
GMS1	reactome:Protein ubiquitination	Protein ubiquitination	reactome	12	5785	51	17992	0.932770164485244	0.9999999990188895
GMS1	reactome:AKT phosphorylates targets in the nucleus	AKT phosphorylates targets in the nucleus	reactome	1	5785	7	17992	0.933859691204235	0.9999999990188895
GMS1	reactome:MASTL Facilitates Mitotic Progression	MASTL Facilitates Mitotic Progression	reactome	1	5785	7	17992	0.933859691204235	0.9999999990188895
GMS1	reactome:Microbial factors inhibit CASP4 activity	Microbial factors inhibit CASP4 activity	reactome	1	5785	7	17992	0.933859691204235	0.9999999990188895
GMS1	reactome:Synthesis of pyrophosphates in the cytosol	Synthesis of pyrophosphates in the cytosol	reactome	1	5785	7	17992	0.933859691204235	0.9999999990188895
GMS1	reactome:Neddylation	Neddylation	reactome	55	5785	200	17992	0.9338645053522956	0.9999999990188895
GMS1	reactome:RHO GTPases activate PKNs	RHO GTPases activate PKNs	reactome	9	5785	40	17992	0.9343752952564897	0.9999999990188895
GMS1	reactome:Biosynthesis of the N-glycan precursor (dolichol lipid-linked oligosaccharide, LLO) and transfer to a nascent protein	Biosynthesis of the N-glycan precursor (dolichol lipid-linked oligosaccharide, LLO) and transfer to a nascent protein	reactome	18	5785	73	17992	0.9360108355674729	0.9999999990188895
GMS1	reactome:ATF6 (ATF6-alpha) activates chaperones	ATF6 (ATF6-alpha) activates chaperones	reactome	2	5785	12	17992	0.9364440046583673	0.9999999990188895
GMS1	reactome:Advanced glycosylation endproduct receptor signaling	Advanced glycosylation endproduct receptor signaling	reactome	2	5785	12	17992	0.9364440046583673	0.9999999990188895
GMS1	reactome:CTNNB1 S33 mutants aren't phosphorylated	CTNNB1 S33 mutants aren't phosphorylated	reactome	2	5785	12	17992	0.9364440046583673	0.9999999990188895
GMS1	reactome:CTNNB1 S37 mutants aren't phosphorylated	CTNNB1 S37 mutants aren't phosphorylated	reactome	2	5785	12	17992	0.9364440046583673	0.9999999990188895
GMS1	reactome:CTNNB1 S45 mutants aren't phosphorylated	CTNNB1 S45 mutants aren't phosphorylated	reactome	2	5785	12	17992	0.9364440046583673	0.9999999990188895
GMS1	reactome:CTNNB1 T41 mutants aren't phosphorylated	CTNNB1 T41 mutants aren't phosphorylated	reactome	2	5785	12	17992	0.9364440046583673	0.9999999990188895
GMS1	reactome:Cytochrome c-mediated apoptotic response	Cytochrome c-mediated apoptotic response	reactome	2	5785	12	17992	0.9364440046583673	0.9999999990188895
GMS1	reactome:Depolymerization of the Nuclear Lamina	Depolymerization of the Nuclear Lamina	reactome	2	5785	12	17992	0.9364440046583673	0.9999999990188895
GMS1	reactome:Diseases associated with visual transduction	Diseases associated with visual transduction	reactome	2	5785	12	17992	0.9364440046583673	0.9999999990188895
GMS1	reactome:Diseases of the neuronal system	Diseases of the neuronal system	reactome	2	5785	12	17992	0.9364440046583673	0.9999999990188895
GMS1	reactome:Eicosanoids	Eicosanoids	reactome	2	5785	12	17992	0.9364440046583673	0.9999999990188895
GMS1	reactome:FGFR4 ligand binding and activation	FGFR4 ligand binding and activation	reactome	2	5785	12	17992	0.9364440046583673	0.9999999990188895
GMS1	reactome:GRB2 events in EGFR signaling	GRB2 events in EGFR signaling	reactome	2	5785	12	17992	0.9364440046583673	0.9999999990188895
GMS1	reactome:IRAK2 mediated activation of TAK1 complex upon TLR7/8 or 9 stimulation	IRAK2 mediated activation of TAK1 complex upon TLR7/8 or 9 stimulation	reactome	2	5785	12	17992	0.9364440046583673	0.9999999990188895
GMS1	reactome:Prolonged ERK activation events	Prolonged ERK activation events	reactome	2	5785	12	17992	0.9364440046583673	0.9999999990188895
GMS1	reactome:Regulation of IFNG signaling	Regulation of IFNG signaling	reactome	2	5785	12	17992	0.9364440046583673	0.9999999990188895
GMS1	reactome:Retinoid cycle disease events	Retinoid cycle disease events	reactome	2	5785	12	17992	0.9364440046583673	0.9999999990188895
GMS1	reactome:Signaling by CTNNB1 phospho-site mutants	Signaling by CTNNB1 phospho-site mutants	reactome	2	5785	12	17992	0.9364440046583673	0.9999999990188895
GMS1	reactome:Signaling by GSK3beta mutants	Signaling by GSK3beta mutants	reactome	2	5785	12	17992	0.9364440046583673	0.9999999990188895
GMS1	reactome:Sphingolipid catabolism	Sphingolipid catabolism	reactome	2	5785	12	17992	0.9364440046583673	0.9999999990188895
GMS1	reactome:Regulation of PD-L1(CD274) expression	Regulation of PD-L1(CD274) expression	reactome	34	5785	129	17992	0.9364620632706406	0.9999999990188895
GMS1	reactome:mRNA Splicing - Major Pathway	mRNA Splicing - Major Pathway	reactome	43	5785	160	17992	0.9377051009896372	0.9999999990188895
GMS1	reactome:Glucagon signaling in metabolic regulation	Glucagon signaling in metabolic regulation	reactome	5	5785	25	17992	0.9409818857047064	0.9999999990188895
GMS1	reactome:Negative regulation of FGFR4 signaling	Negative regulation of FGFR4 signaling	reactome	5	5785	25	17992	0.9409818857047064	0.9999999990188895
GMS1	reactome:GPVI-mediated activation cascade	GPVI-mediated activation cascade	reactome	6	5785	29	17992	0.9411789427862881	0.9999999990188895
GMS1	reactome:Negative regulation of FGFR2 signaling	Negative regulation of FGFR2 signaling	reactome	6	5785	29	17992	0.9411789427862881	0.9999999990188895
GMS1	reactome:Mitotic Prometaphase	Mitotic Prometaphase	reactome	49	5785	181	17992	0.9413220249094948	0.9999999990188895
GMS1	reactome:Platelet activation, signaling and aggregation	Platelet activation, signaling and aggregation	reactome	62	5785	225	17992	0.9419117691902212	0.9999999990188895
GMS1	reactome:Mitotic Spindle Checkpoint	Mitotic Spindle Checkpoint	reactome	24	5785	95	17992	0.9422098881945642	0.9999999990188895
GMS1	reactome:Phosphorylated BMAL1:CLOCK (ARNTL:CLOCK) activates expression of core clock genes	Phosphorylated BMAL1:CLOCK (ARNTL:CLOCK) activates expression of core clock genes	reactome	4	5785	21	17992	0.9422354412632541	0.9999999990188895
GMS1	reactome:TRAF6 mediated IRF7 activation	TRAF6 mediated IRF7 activation	reactome	4	5785	21	17992	0.9422354412632541	0.9999999990188895
GMS1	reactome:Translation of Structural Proteins_9694635	Translation of Structural Proteins_9694635	reactome	12	5785	52	17992	0.9433629635595564	0.9999999990188895
GMS1	reactome:Degradation of CRY and PER proteins	Degradation of CRY and PER proteins	reactome	8	5785	37	17992	0.9438874555749039	0.9999999990188895
GMS1	reactome:DNA methylation	DNA methylation	reactome	3	5785	17	17992	0.9459176781549433	0.9999999990188895
GMS1	reactome:Inflammasomes	Inflammasomes	reactome	3	5785	17	17992	0.9459176781549433	0.9999999990188895
GMS1	reactome:Signaling by KIT in disease	Signaling by KIT in disease	reactome	3	5785	17	17992	0.9459176781549433	0.9999999990188895
GMS1	reactome:Signaling by phosphorylated juxtamembrane, extracellular and kinase domain KIT mutants	Signaling by phosphorylated juxtamembrane, extracellular and kinase domain KIT mutants	reactome	3	5785	17	17992	0.9459176781549433	0.9999999990188895
GMS1	reactome:COPI-mediated anterograde transport	COPI-mediated anterograde transport	reactome	23	5785	92	17992	0.9461494054993635	0.9999999990188895
GMS1	reactome:Generic Transcription Pathway	Generic Transcription Pathway	reactome	313	5785	1045	17992	0.9462692940339776	0.9999999990188895
GMS1	reactome:Metabolism of amino acids and derivatives	Metabolism of amino acids and derivatives	reactome	85	5785	303	17992	0.9469099302265923	0.9999999990188895
GMS1	reactome:Activation of NF-kappaB in B cells	Activation of NF-kappaB in B cells	reactome	10	5785	45	17992	0.9479785189671025	0.9999999990188895
GMS1	reactome:Toll Like Receptor 2 (TLR2) Cascade	Toll Like Receptor 2 (TLR2) Cascade	reactome	26	5785	103	17992	0.9490182656704379	0.9999999990188895
GMS1	reactome:Toll Like Receptor TLR1:TLR2 Cascade	Toll Like Receptor TLR1:TLR2 Cascade	reactome	26	5785	103	17992	0.9490182656704379	0.9999999990188895
GMS1	reactome:Anti-inflammatory response favouring Leishmania parasite infection	Anti-inflammatory response favouring Leishmania parasite infection	reactome	14	5785	60	17992	0.9490869017036709	0.9999999990188895
GMS1	reactome:Leishmania parasite growth and survival	Leishmania parasite growth and survival	reactome	14	5785	60	17992	0.9490869017036709	0.9999999990188895
GMS1	reactome:Nucleotide-binding domain, leucine rich repeat containing receptor (NLR) signaling pathways	Nucleotide-binding domain, leucine rich repeat containing receptor (NLR) signaling pathways	reactome	11	5785	49	17992	0.9502108352931857	0.9999999990188895
GMS1	reactome:Amplification of signal from unattached kinetochores via a MAD2 inhibitory signal	Amplification of signal from unattached kinetochores via a MAD2 inhibitory signal	reactome	20	5785	82	17992	0.9510501035423234	0.9999999990188895
GMS1	reactome:Amplification of signal from the kinetochores	Amplification of signal from the kinetochores	reactome	20	5785	82	17992	0.9510501035423234	0.9999999990188895
GMS1	reactome:Negative epigenetic regulation of rRNA expression	Negative epigenetic regulation of rRNA expression	reactome	12	5785	53	17992	0.9524744931698188	0.9999999990188895
GMS1	reactome:Regulation of TP53 Expression and Degradation	Regulation of TP53 Expression and Degradation	reactome	6	5785	30	17992	0.953043654770205	0.9999999990188895
GMS1	reactome:SMAD2/SMAD3:SMAD4 heterotrimer regulates transcription	SMAD2/SMAD3:SMAD4 heterotrimer regulates transcription	reactome	6	5785	30	17992	0.953043654770205	0.9999999990188895
GMS1	reactome:NGF-stimulated transcription	NGF-stimulated transcription	reactome	7	5785	34	17992	0.9533716768897377	0.9999999990188895
GMS1	reactome:SARS-CoV-1 activates/modulates innate immune responses	SARS-CoV-1 activates/modulates innate immune responses	reactome	7	5785	34	17992	0.9533716768897377	0.9999999990188895
GMS1	reactome:Beta-catenin phosphorylation cascade	Beta-catenin phosphorylation cascade	reactome	2	5785	13	17992	0.9538341985654349	0.9999999990188895
GMS1	reactome:Carnitine shuttle	Carnitine shuttle	reactome	2	5785	13	17992	0.9538341985654349	0.9999999990188895
GMS1	reactome:Diseases of branched-chain amino acid catabolism	Diseases of branched-chain amino acid catabolism	reactome	2	5785	13	17992	0.9538341985654349	0.9999999990188895
GMS1	reactome:FOXO-mediated transcription of cell cycle genes	FOXO-mediated transcription of cell cycle genes	reactome	2	5785	13	17992	0.9538341985654349	0.9999999990188895
GMS1	reactome:MAP3K8 (TPL2)-dependent MAPK1/3 activation	MAP3K8 (TPL2)-dependent MAPK1/3 activation	reactome	2	5785	13	17992	0.9538341985654349	0.9999999990188895
GMS1	reactome:Pentose phosphate pathway	Pentose phosphate pathway	reactome	2	5785	13	17992	0.9538341985654349	0.9999999990188895
GMS1	reactome:The CRY:PER:kinase complex represses transactivation by the BMAL:CLOCK (ARNTL:CLOCK) complex	The CRY:PER:kinase complex represses transactivation by the BMAL:CLOCK (ARNTL:CLOCK) complex	reactome	2	5785	13	17992	0.9538341985654349	0.9999999990188895
GMS1	reactome:WNT5A-dependent internalization of FZD2, FZD5 and ROR2	WNT5A-dependent internalization of FZD2, FZD5 and ROR2	reactome	2	5785	13	17992	0.9538341985654349	0.9999999990188895
GMS1	reactome:Activation of HOX genes during differentiation	Activation of HOX genes during differentiation	reactome	16	5785	68	17992	0.9543875674343489	0.9999999990188895
GMS1	reactome:Activation of anterior HOX genes in hindbrain development during early embryogenesis	Activation of anterior HOX genes in hindbrain development during early embryogenesis	reactome	16	5785	68	17992	0.9543875674343489	0.9999999990188895
GMS1	reactome:Regulation of expression of SLITs and ROBOs	Regulation of expression of SLITs and ROBOs	reactome	30	5785	118	17992	0.9548393088231537	0.9999999990188895
GMS1	reactome:CASP4 inflammasome assembly	CASP4 inflammasome assembly	reactome	1	5785	8	17992	0.9551341802997868	0.9999999990188895
GMS1	reactome:FGFR2b ligand binding and activation	FGFR2b ligand binding and activation	reactome	1	5785	8	17992	0.9551341802997868	0.9999999990188895
GMS1	reactome:Glycoprotein hormones	Glycoprotein hormones	reactome	1	5785	8	17992	0.9551341802997868	0.9999999990188895
GMS1	reactome:IRAK2 mediated activation of TAK1 complex	IRAK2 mediated activation of TAK1 complex	reactome	1	5785	8	17992	0.9551341802997868	0.9999999990188895
GMS1	reactome:Interleukin-21 signaling	Interleukin-21 signaling	reactome	1	5785	8	17992	0.9551341802997868	0.9999999990188895
GMS1	reactome:FRS-mediated FGFR1 signaling	FRS-mediated FGFR1 signaling	reactome	4	5785	22	17992	0.9554167952639148	0.9999999990188895
GMS1	reactome:tRNA modification in the nucleus and cytosol	tRNA modification in the nucleus and cytosol	reactome	9	5785	42	17992	0.955500406515026	0.9999999990188895
GMS1	reactome:Interleukin-1 signaling	Interleukin-1 signaling	reactome	22	5785	90	17992	0.9566010003882758	0.9999999990188895
GMS1	reactome:Selenoamino acid metabolism	Selenoamino acid metabolism	reactome	22	5785	90	17992	0.9566010003882758	0.9999999990188895
GMS1	reactome:Signaling by the B Cell Receptor (BCR)	Signaling by the B Cell Receptor (BCR)	reactome	20	5785	83	17992	0.9577169225612104	0.9999999990188895
GMS1	reactome:MyD88:MAL(TIRAP) cascade initiated on plasma membrane	MyD88:MAL(TIRAP) cascade initiated on plasma membrane	reactome	25	5785	101	17992	0.9584123416492845	0.9999999990188895
GMS1	reactome:Toll Like Receptor TLR6:TLR2 Cascade	Toll Like Receptor TLR6:TLR2 Cascade	reactome	25	5785	101	17992	0.9584123416492845	0.9999999990188895
GMS1	reactome:GABA receptor activation	GABA receptor activation	reactome	11	5785	50	17992	0.9585850626687495	0.9999999990188895
GMS1	reactome:Abortive elongation of HIV-1 transcript in the absence of Tat	Abortive elongation of HIV-1 transcript in the absence of Tat	reactome	3	5785	18	17992	0.9593417781534281	0.9999999990188895
GMS1	reactome:Apoptotic factor-mediated response	Apoptotic factor-mediated response	reactome	3	5785	18	17992	0.9593417781534281	0.9999999990188895
GMS1	reactome:ER Quality Control Compartment (ERQC)	ER Quality Control Compartment (ERQC)	reactome	3	5785	18	17992	0.9593417781534281	0.9999999990188895
GMS1	reactome:FGFR2 ligand binding and activation	FGFR2 ligand binding and activation	reactome	3	5785	18	17992	0.9593417781534281	0.9999999990188895
GMS1	reactome:Inactivation of CSF3 (G-CSF) signaling	Inactivation of CSF3 (G-CSF) signaling	reactome	3	5785	18	17992	0.9593417781534281	0.9999999990188895
GMS1	reactome:MicroRNA (miRNA) biogenesis	MicroRNA (miRNA) biogenesis	reactome	3	5785	18	17992	0.9593417781534281	0.9999999990188895
GMS1	reactome:Cellular response to starvation	Cellular response to starvation	reactome	30	5785	119	17992	0.9601696237545554	0.9999999990188895
GMS1	reactome:Diseases of programmed cell death	Diseases of programmed cell death	reactome	12	5785	54	17992	0.9602722098626826	0.9999999990188895
GMS1	reactome:Asparagine N-linked glycosylation	Asparagine N-linked glycosylation	reactome	77	5785	280	17992	0.9609370002135851	0.9999999990188895
GMS1	reactome:Class C/3 (Metabotropic glutamate/pheromone receptors)	Class C/3 (Metabotropic glutamate/pheromone receptors)	reactome	7	5785	35	17992	0.9625216684155874	0.9999999990188895
GMS1	reactome:Golgi-to-ER retrograde transport	Golgi-to-ER retrograde transport	reactome	31	5785	123	17992	0.962527131768397	0.9999999990188895
GMS1	reactome:G alpha (z) signalling events	G alpha (z) signalling events	reactome	8	5785	39	17992	0.9628759760313388	0.9999999990188895
GMS1	reactome:FGFR2 mutant receptor activation	FGFR2 mutant receptor activation	reactome	5	5785	27	17992	0.9636602386410155	0.9999999990188895
GMS1	reactome:Evasion by RSV of host interferon responses	Evasion by RSV of host interferon responses	reactome	4	5785	23	17992	0.9657693873797486	0.9999999990188895
GMS1	reactome:Fertilization	Fertilization	reactome	4	5785	23	17992	0.9657693873797486	0.9999999990188895
GMS1	reactome:Interconversion of nucleotide di- and triphosphates	Interconversion of nucleotide di- and triphosphates	reactome	4	5785	23	17992	0.9657693873797486	0.9999999990188895
GMS1	reactome:Thrombin signalling through proteinase activated receptors (PARs)	Thrombin signalling through proteinase activated receptors (PARs)	reactome	4	5785	23	17992	0.9657693873797486	0.9999999990188895
GMS1	reactome:FOXO-mediated transcription of cell death genes	FOXO-mediated transcription of cell death genes	reactome	2	5785	14	17992	0.966613832506782	0.9999999990188895
GMS1	reactome:GAB1 signalosome	GAB1 signalosome	reactome	2	5785	14	17992	0.966613832506782	0.9999999990188895
GMS1	reactome:Glycosphingolipid biosynthesis	Glycosphingolipid biosynthesis	reactome	2	5785	14	17992	0.966613832506782	0.9999999990188895
GMS1	reactome:Downstream signaling events of B Cell Receptor (BCR)	Downstream signaling events of B Cell Receptor (BCR)	reactome	12	5785	55	17992	0.9669131696449679	0.9999999990188895
GMS1	reactome:CLEC7A (Dectin-1) signaling	CLEC7A (Dectin-1) signaling	reactome	16	5785	70	17992	0.9670726536994119	0.9999999990188895
GMS1	reactome:Regulation of PD-L1(CD274) Post-translational modification	Regulation of PD-L1(CD274) Post-translational modification	reactome	16	5785	70	17992	0.9670726536994119	0.9999999990188895
GMS1	reactome:Signaling by NTRKs	Signaling by NTRKs	reactome	29	5785	117	17992	0.9673235410001376	0.9999999990188895
GMS1	reactome:Antimicrobial peptides	Antimicrobial peptides	reactome	13	5785	59	17992	0.9682019267844058	0.9999999990188895
GMS1	reactome:Interleukin-1 family signaling	Interleukin-1 family signaling	reactome	30	5785	121	17992	0.9692203254837892	0.9999999990188895
GMS1	reactome:MyD88-independent TLR4 cascade	MyD88-independent TLR4 cascade	reactome	23	5785	96	17992	0.9692995905933449	0.9999999990188895
GMS1	reactome:TRIF (TICAM1)-mediated TLR4 signaling	TRIF (TICAM1)-mediated TLR4 signaling	reactome	23	5785	96	17992	0.9692995905933449	0.9999999990188895
GMS1	reactome:Condensation of Prometaphase Chromosomes	Condensation of Prometaphase Chromosomes	reactome	1	5785	9	17992	0.969566384868611	0.9999999990188895
GMS1	reactome:FCGR activation	FCGR activation	reactome	1	5785	9	17992	0.969566384868611	0.9999999990188895
GMS1	reactome:MET activates RAP1 and RAC1	MET activates RAP1 and RAC1	reactome	1	5785	9	17992	0.969566384868611	0.9999999990188895
GMS1	reactome:Metallothioneins bind metals	Metallothioneins bind metals	reactome	1	5785	9	17992	0.969566384868611	0.9999999990188895
GMS1	reactome:Branched-chain amino acid catabolism	Branched-chain amino acid catabolism	reactome	3	5785	19	17992	0.9695857391848747	0.9999999990188895
GMS1	reactome:Estrogen-dependent nuclear events downstream of ESR-membrane signaling	Estrogen-dependent nuclear events downstream of ESR-membrane signaling	reactome	3	5785	19	17992	0.9695857391848747	0.9999999990188895
GMS1	reactome:Modulation of host responses by IFN-stimulated genes	Modulation of host responses by IFN-stimulated genes	reactome	3	5785	19	17992	0.9695857391848747	0.9999999990188895
GMS1	reactome:PI-3K cascade:FGFR1	PI-3K cascade:FGFR1	reactome	3	5785	19	17992	0.9695857391848747	0.9999999990188895
GMS1	reactome:Regulation of IFNA/IFNB signaling	Regulation of IFNA/IFNB signaling	reactome	3	5785	19	17992	0.9695857391848747	0.9999999990188895
GMS1	reactome:Transport of connexons to the plasma membrane	Transport of connexons to the plasma membrane	reactome	3	5785	19	17992	0.9695857391848747	0.9999999990188895
GMS1	reactome:Regulation of T cell activation by CD28 family	Regulation of T cell activation by CD28 family	reactome	48	5785	184	17992	0.9696804982643987	0.9999999990188895
GMS1	reactome:SCF(Skp2)-mediated degradation of p27/p21	SCF(Skp2)-mediated degradation of p27/p21	reactome	8	5785	40	17992	0.9700011462250511	0.9999999990188895
GMS1	reactome:Mitotic Anaphase	Mitotic Anaphase	reactome	50	5785	191	17992	0.9700105229782486	0.9999999990188895
GMS1	reactome:Mitotic Metaphase and Anaphase	Mitotic Metaphase and Anaphase	reactome	50	5785	191	17992	0.9700105229782486	0.9999999990188895
GMS1	reactome:Formation of Incision Complex in GG-NER	Formation of Incision Complex in GG-NER	reactome	7	5785	36	17992	0.9700114402225022	0.9999999990188895
GMS1	reactome:Maturation of spike protein_9694548	Maturation of spike protein_9694548	reactome	7	5785	36	17992	0.9700114402225022	0.9999999990188895
GMS1	reactome:Signaling by FGFR2 in disease	Signaling by FGFR2 in disease	reactome	7	5785	36	17992	0.9700114402225022	0.9999999990188895
GMS1	reactome:TP53 Regulates Transcription of Cell Cycle Genes	TP53 Regulates Transcription of Cell Cycle Genes	reactome	9	5785	44	17992	0.9703378115010328	0.9999999990188895
GMS1	reactome:ADORA2B mediated anti-inflammatory cytokines production	ADORA2B mediated anti-inflammatory cytokines production	reactome	6	5785	32	17992	0.9705099023559474	0.9999999990188895
GMS1	reactome:DNA Damage Recognition in GG-NER	DNA Damage Recognition in GG-NER	reactome	6	5785	32	17992	0.9705099023559474	0.9999999990188895
GMS1	reactome:mRNA Splicing	mRNA Splicing	reactome	43	5785	167	17992	0.970730128409794	0.9999999990188895
GMS1	reactome:Toll Like Receptor 9 (TLR9) Cascade	Toll Like Receptor 9 (TLR9) Cascade	reactome	24	5785	100	17992	0.9710038547268843	0.9999999990188895
GMS1	reactome:Cooperation of PDCL (PhLP1) and TRiC/CCT in G-protein beta folding	Cooperation of PDCL (PhLP1) and TRiC/CCT in G-protein beta folding	reactome	5	5785	28	17992	0.9716945120072068	0.9999999990188895
GMS1	reactome:SARS-CoV-1 Infection	SARS-CoV-1 Infection	reactome	28	5785	115	17992	0.9735105397207543	0.9999999990188895
GMS1	reactome:FRS-mediated FGFR2 signaling	FRS-mediated FGFR2 signaling	reactome	4	5785	24	17992	0.9738446281618707	0.9999999990188895
GMS1	reactome:Glucagon-type ligand receptors	Glucagon-type ligand receptors	reactome	4	5785	24	17992	0.9738446281618707	0.9999999990188895
GMS1	reactome:Intrinsic Pathway for Apoptosis	Intrinsic Pathway for Apoptosis	reactome	8	5785	41	17992	0.9758584456300939	0.9999999990188895
GMS1	reactome:TAK1-dependent IKK and NF-kappa-B activation	TAK1-dependent IKK and NF-kappa-B activation	reactome	8	5785	41	17992	0.9758584456300939	0.9999999990188895
GMS1	reactome:p53-Dependent G1 DNA Damage Response	p53-Dependent G1 DNA Damage Response	reactome	9	5785	45	17992	0.9759276346345155	0.9999999990188895
GMS1	reactome:p53-Dependent G1/S DNA damage checkpoint	p53-Dependent G1/S DNA damage checkpoint	reactome	9	5785	45	17992	0.9759276346345155	0.9999999990188895
GMS1	reactome:Signaling by FLT3 ITD and TKD mutants	Signaling by FLT3 ITD and TKD mutants	reactome	2	5785	15	17992	0.9759494602518302	0.9999999990188895
GMS1	reactome:Translation	Translation	reactome	83	5785	306	17992	0.9763822097875029	0.9999999990188895
GMS1	reactome:MHC class II antigen presentation	MHC class II antigen presentation	reactome	28	5785	116	17992	0.97693133746159	0.9999999990188895
GMS1	reactome:Activation of G protein gated Potassium channels	Activation of G protein gated Potassium channels	reactome	3	5785	20	17992	0.9773516313229278	0.9999999990188895
GMS1	reactome:FRS-mediated FGFR4 signaling	FRS-mediated FGFR4 signaling	reactome	3	5785	20	17992	0.9773516313229278	0.9999999990188895
GMS1	reactome:G protein gated Potassium channels	G protein gated Potassium channels	reactome	3	5785	20	17992	0.9773516313229278	0.9999999990188895
GMS1	reactome:Inhibition of voltage gated Ca2+ channels via Gbeta/gamma subunits	Inhibition of voltage gated Ca2+ channels via Gbeta/gamma subunits	reactome	3	5785	20	17992	0.9773516313229278	0.9999999990188895
GMS1	reactome:JNK (c-Jun kinases) phosphorylation and activation mediated by activated human TAK1	JNK (c-Jun kinases) phosphorylation and activation mediated by activated human TAK1	reactome	3	5785	20	17992	0.9773516313229278	0.9999999990188895
GMS1	reactome:Ribosome Quality Control (RQC) complex extracts and degrades nascent peptide	Ribosome Quality Control (RQC) complex extracts and degrades nascent peptide	reactome	17	5785	76	17992	0.977544477439576	0.9999999990188895
GMS1	reactome:RHO GTPases activate IQGAPs	RHO GTPases activate IQGAPs	reactome	5	5785	29	17992	0.9780519222615649	0.9999999990188895
GMS1	reactome:Regulation of TP53 Degradation	Regulation of TP53 Degradation	reactome	5	5785	29	17992	0.9780519222615649	0.9999999990188895
GMS1	reactome:Separation of Sister Chromatids	Separation of Sister Chromatids	reactome	38	5785	152	17992	0.9782541888381753	0.9999999990188895
GMS1	reactome:ATF6 (ATF6-alpha) activates chaperone genes	ATF6 (ATF6-alpha) activates chaperone genes	reactome	1	5785	10	17992	0.9793566569886736	0.9999999990188895
GMS1	reactome:Formation of apoptosome	Formation of apoptosome	reactome	1	5785	10	17992	0.9793566569886736	0.9999999990188895
GMS1	reactome:Phosphorylation and nuclear translocation of the CRY:PER:kinase complex	Phosphorylation and nuclear translocation of the CRY:PER:kinase complex	reactome	1	5785	10	17992	0.9793566569886736	0.9999999990188895
GMS1	reactome:Prednisone ADME	Prednisone ADME	reactome	1	5785	10	17992	0.9793566569886736	0.9999999990188895
GMS1	reactome:Regulation of the apoptosome activity	Regulation of the apoptosome activity	reactome	1	5785	10	17992	0.9793566569886736	0.9999999990188895
GMS1	reactome:Ribavirin ADME	Ribavirin ADME	reactome	1	5785	10	17992	0.9793566569886736	0.9999999990188895
GMS1	reactome:SARS-CoV-1 targets host intracellular signalling and regulatory pathways	SARS-CoV-1 targets host intracellular signalling and regulatory pathways	reactome	1	5785	10	17992	0.9793566569886736	0.9999999990188895
GMS1	reactome:STAT3 nuclear events downstream of ALK signaling	STAT3 nuclear events downstream of ALK signaling	reactome	1	5785	10	17992	0.9793566569886736	0.9999999990188895
GMS1	reactome:STAT5 activation downstream of FLT3 ITD mutants	STAT5 activation downstream of FLT3 ITD mutants	reactome	1	5785	10	17992	0.9793566569886736	0.9999999990188895
GMS1	reactome:Nonsense Mediated Decay (NMD) enhanced by the Exon Junction Complex (EJC)	Nonsense Mediated Decay (NMD) enhanced by the Exon Junction Complex (EJC)	reactome	19	5785	84	17992	0.979535768356166	0.9999999990188895
GMS1	reactome:Nonsense-Mediated Decay (NMD)	Nonsense-Mediated Decay (NMD)	reactome	19	5785	84	17992	0.979535768356166	0.9999999990188895
GMS1	reactome:Negative regulators of DDX58/IFIH1 signaling	Negative regulators of DDX58/IFIH1 signaling	reactome	4	5785	25	17992	0.9801041981537114	0.9999999990188895
GMS1	reactome:PRC2 methylates histones and DNA	PRC2 methylates histones and DNA	reactome	4	5785	25	17992	0.9801041981537114	0.9999999990188895
GMS1	reactome:Formation of TC-NER Pre-Incision Complex	Formation of TC-NER Pre-Incision Complex	reactome	8	5785	42	17992	0.9806485724806981	0.9999999990188895
GMS1	reactome:Chaperonin-mediated protein folding	Chaperonin-mediated protein folding	reactome	17	5785	77	17992	0.9810652829046583	0.9999999990188895
GMS1	reactome:Maturation of TCA enzymes and regulation of TCA cycle	Maturation of TCA enzymes and regulation of TCA cycle	reactome	2	5785	16	17992	0.9827342394969242	0.9999999990188895
GMS1	reactome:Thromboxane signalling through TP receptor	Thromboxane signalling through TP receptor	reactome	2	5785	16	17992	0.9827342394969242	0.9999999990188895
GMS1	reactome:PI-3K cascade:FGFR2	PI-3K cascade:FGFR2	reactome	3	5785	21	17992	0.9832043296662067	0.9999999990188895
GMS1	reactome:NoRC negatively regulates rRNA expression	NoRC negatively regulates rRNA expression	reactome	10	5785	51	17992	0.9842887858900434	0.9999999990188895
GMS1	reactome:G1/S DNA Damage Checkpoints	G1/S DNA Damage Checkpoints	reactome	11	5785	55	17992	0.984401183758173	0.9999999990188895
GMS1	reactome:Regulation of CDH1 Gene Transcription	Regulation of CDH1 Gene Transcription	reactome	11	5785	55	17992	0.984401183758173	0.9999999990188895
GMS1	reactome:The role of GTSE1 in G2/M progression after G2 checkpoint	The role of GTSE1 in G2/M progression after G2 checkpoint	reactome	11	5785	55	17992	0.984401183758173	0.9999999990188895
GMS1	reactome:Recycling pathway of L1	Recycling pathway of L1	reactome	8	5785	43	17992	0.984546748357182	0.9999999990188895
GMS1	reactome:Inwardly rectifying K+ channels	Inwardly rectifying K+ channels	reactome	4	5785	26	17992	0.9849286439761391	0.9999999990188895
GMS1	reactome:Interleukin-17 signaling	Interleukin-17 signaling	reactome	13	5785	63	17992	0.9849349258130972	0.9999999990188895
GMS1	reactome:RNA Polymerase I Promoter Escape	RNA Polymerase I Promoter Escape	reactome	7	5785	39	17992	0.9850148096221516	0.9999999990188895
GMS1	reactome:Resolution of Sister Chromatid Cohesion	Resolution of Sister Chromatid Cohesion	reactome	26	5785	112	17992	0.9855848618631106	0.9999999990188895
GMS1	reactome:Regulated proteolysis of p75NTR	Regulated proteolysis of p75NTR	reactome	1	5785	11	17992	0.9859978392442916	0.9999999990188895
GMS1	reactome:SUMOylation of immune response proteins	SUMOylation of immune response proteins	reactome	1	5785	11	17992	0.9859978392442916	0.9999999990188895
GMS1	reactome:p75NTR recruits signalling complexes	p75NTR recruits signalling complexes	reactome	1	5785	11	17992	0.9859978392442916	0.9999999990188895
GMS1	reactome:Nucleotide Excision Repair	Nucleotide Excision Repair	reactome	21	5785	94	17992	0.9865589375664743	0.9999999990188895
GMS1	reactome:Signaling by Interleukins	Signaling by Interleukins	reactome	102	5785	377	17992	0.9869497669734097	0.9999999990188895
GMS1	reactome:Extra-nuclear estrogen signaling	Extra-nuclear estrogen signaling	reactome	11	5785	56	17992	0.9872999391207669	0.9999999990188895
GMS1	reactome:MAP kinase activation	MAP kinase activation	reactome	11	5785	56	17992	0.9872999391207669	0.9999999990188895
GMS1	reactome:TRAF6 mediated NF-kB activation	TRAF6 mediated NF-kB activation	reactome	3	5785	22	17992	0.9875918350981476	0.9999999990188895
GMS1	reactome:PI-3K cascade:FGFR4	PI-3K cascade:FGFR4	reactome	2	5785	17	17992	0.9876431143425216	0.9999999990188895
GMS1	reactome:Viral Infection Pathways	Viral Infection Pathways	reactome	183	5785	649	17992	0.988130002912838	0.9999999990188895
GMS1	reactome:RNA Polymerase I Transcription Termination	RNA Polymerase I Transcription Termination	reactome	4	5785	27	17992	0.9886274970778998	0.9999999990188895
GMS1	reactome:Signaling by NTRK1 (TRKA)	Signaling by NTRK1 (TRKA)	reactome	22	5785	99	17992	0.989090117972276	0.9999999990188895
GMS1	reactome:Peptide ligand-binding receptors	Peptide ligand-binding receptors	reactome	37	5785	154	17992	0.9894306754180364	0.9999999990188895
GMS1	reactome:MyD88 cascade initiated on plasma membrane	MyD88 cascade initiated on plasma membrane	reactome	19	5785	88	17992	0.9895896245520281	0.9999999990188895
GMS1	reactome:Toll Like Receptor 10 (TLR10) Cascade	Toll Like Receptor 10 (TLR10) Cascade	reactome	19	5785	88	17992	0.9895896245520281	0.9999999990188895
GMS1	reactome:Toll Like Receptor 5 (TLR5) Cascade	Toll Like Receptor 5 (TLR5) Cascade	reactome	19	5785	88	17992	0.9895896245520281	0.9999999990188895
GMS1	reactome:Senescence-Associated Secretory Phenotype (SASP)	Senescence-Associated Secretory Phenotype (SASP)	reactome	10	5785	53	17992	0.9897557854410043	0.9999999990188895
GMS1	reactome:TRAF6 mediated induction of NFkB and MAP kinases upon TLR7/8 or 9 activation	TRAF6 mediated induction of NFkB and MAP kinases upon TLR7/8 or 9 activation	reactome	20	5785	92	17992	0.9899776687388231	0.9999999990188895
GMS1	reactome:Intra-Golgi and retrograde Golgi-to-ER traffic	Intra-Golgi and retrograde Golgi-to-ER traffic	reactome	45	5785	183	17992	0.9900395005990947	0.9999999990188895
GMS1	reactome:Negative Regulation of CDH1 Gene Transcription	Negative Regulation of CDH1 Gene Transcription	reactome	8	5785	45	17992	0.9902505937177989	0.9999999990188895
GMS1	reactome:Caspase activation via Death Receptors in the presence of ligand	Caspase activation via Death Receptors in the presence of ligand	reactome	1	5785	12	17992	0.9905027332975574	0.9999999990188895
GMS1	reactome:Response of EIF2AK1 (HRI) to heme deficiency	Response of EIF2AK1 (HRI) to heme deficiency	reactome	1	5785	12	17992	0.9905027332975574	0.9999999990188895
GMS1	reactome:Response to metal ions	Response to metal ions	reactome	1	5785	12	17992	0.9905027332975574	0.9999999990188895
GMS1	reactome:Sensory Perception	Sensory Perception	reactome	155	5785	559	17992	0.9905262331366679	0.9999999990188895
GMS1	reactome:Translation initiation complex formation	Translation initiation complex formation	reactome	7	5785	41	17992	0.990740336785372	0.9999999990188895
GMS1	reactome:Prefoldin mediated transfer of substrate to CCT/TriC	Prefoldin mediated transfer of substrate to CCT/TriC	reactome	3	5785	23	17992	0.9908652022559075	0.9999999990188895
GMS1	reactome:EML4 and NUDC in mitotic spindle formation	EML4 and NUDC in mitotic spindle formation	reactome	23	5785	104	17992	0.9911367241877813	0.9999999990188895
[truncated: 25,138 more rows]
