# Supplementary material for: Unsupervised Deep Representation Learning and Probabilistic Clustering for the Systems-Level Discovery of Germline Mutation Signatures in Pediatric Cancers
Source: Biomedicines. 2026 Jun 24;14(7):1438. doi: 10.3390/biomedicines14071438 (PMC13404483; doi:10.3390/biomedicines14071438)
Supplement: Supplementary file 1 [file biomedicines-14-01438-s001.zip › S8.csv]

gms	drug	n_samples
0	ASPIRIN	35
0	CARBAMAZEPINE	35
0	CARBOPLATIN	35
0	CELECOXIB	35
0	CISPLATIN	35
0	CYCLOSPORINE	35
0	DASATINIB ANHYDROUS	35
0	DOVITINIB	35
0	DOXORUBICIN HYDROCHLORIDE	35
0	FLUOROURACIL	35
0	GEMCITABINE	35
0	HESPERADIN	35
0	ILORASERTIB	35
0	METHOTREXATE	35
0	SORAFENIB	35
0	TAMOXIFEN	35
0	VALPROIC ACID	35
0	VINCRISTINE	35
0	nan	35
0	ATORVASTATIN CALCIUM TRIHYDRATE	34
0	CAPECITABINE	34
0	CEDIRANIB	34
0	CENISERTIB	34
0	CLOZAPINE	34
0	DEHYDRATED ALCOHOL	34
0	DOCETAXEL ANHYDROUS	34
0	GABAPENTIN	34
0	LAPATINIB	34
0	LINIFANIB	34
0	OCRIPLASMIN	34
0	OLAPARIB	34
0	RECOMBINANT INTERFERON	34
0	RG-1530	34
0	RIBAVIRIN	34
0	VANDETANIB	34
0	ACETAMINOPHEN	33
0	AMOXICILLIN ANHYDROUS	33
0	CLAVULANIC ACID	33
0	CURCUMIN	33
0	DAUNORUBICIN LIPOSOMAL	33
0	DEXAMETHASONE	33
0	ERLOTINIB	33
0	FLOXACILLIN	33
0	HALOPERIDOL DECANOATE	33
0	IRINOTECAN HYDROCHLORIDE	33
0	LAMOTRIGINE	33
0	NVP-TAE684	33
0	PACLITAXEL	33
0	PAZOPANIB	33
0	PD-0166285	33
0	PEGINTERFERON ALFA-2B	33
0	PF-562271	33
0	PHENYTOIN SODIUM	33
0	PRAVASTATIN SODIUM	33
0	RESVERATROL	33
0	THERAPEUTIC GLUCOCORTICOID	33
0	TICLOPIDINE	33
0	TOPOTECAN HYDROCHLORIDE	33
0	TOZASERTIB	33
0	VORINOSTAT	33
0	ALPELISIB	32
0	COLLAGENASE CLOSTRIDIUM HISTOLYTICUM-AAES	32
0	CYC-116	32
0	CYCLOPHOSPHAMIDE ANHYDROUS	32
0	ETOPOSIDE	32
0	GEFITINIB	32
0	GENISTEIN	32
0	HYDROCHLOROTHIAZIDE	32
0	IMATINIB	32
0	INFLIXIMAB-DYYB	32
0	MERCAPTOPURINE	32
0	OXALIPLATIN	32
0	OXCARBAZEPINE	32
0	PD-98059	32
0	PEMBROLIZUMAB	32
0	PROTEASE INHIBITOR	32
0	RISPERIDONE	32
0	SIMVASTATIN	32
0	SP-600125	32
0	TALAZOPARIB	32
0	TAMATINIB	32
0	TRETINOIN	32
0	VERAPAMIL	32
0	ZONISAMIDE	32
0	AST-487	31
0	CA2+	31
0	CHEMBL:CHEMBL429095	31
0	DACTOLISIB	31
0	DAPSONE	31
0	DISULFIRAM	31
0	IPILIMUMAB	31
0	LUTEOLIN	31
0	METHYLPHENIDATE HYDROCHLORIDE	31
0	NEVIRAPINE	31
0	PAREGORIC	31
0	PEGINTERFERON ALFA-2A	31
0	PICTILISIB	31
0	PIMOZIDE	31
0	QUERCETIN	31
0	RALOXIFENE HYDROCHLORIDE	31
0	SOTRASTAURIN	31
0	SUNITINIB	31
0	TOPIRAMATE	31
0	ALISERTIB	30
0	ALSTERPAULLONE	30
0	ATAGABALIN	30
0	AZACITIDINE	30
0	BEPRIDIL HYDROCHLORIDE	30
0	BORTEZOMIB	30
0	CHEMBL:CHEMBL505670	30
0	CHEMOPREVENTIVE AGENT	30
0	CP-547632	30
0	DECITABINE	30
0	DICLOFENAC SODIUM	30
0	EFAVIRENZ	30
0	ENTRECTINIB	30
0	EPIRUBICIN	30
0	FENOFIBRATE MICRONIZED	30
0	FENTANYL CITRATE	30
0	GABAPENTIN ENACARBIL	30
0	GW441756X	30
0	HYDROCORTISONE BUTYRATE	30
0	IBRUTINIB	30
0	IBUPROFEN, SODIUM SALT	30
0	IDARUBICIN	30
0	IMAGABALIN	30
0	INDOMETHACIN	30
0	LEUCOVORIN CALCIUM	30
0	LOVASTATIN	30
0	MASOPROCOL	30
0	MITOXANTRONE	30
0	NERISPIRDINE	30
0	NIVOLUMAB	30
0	OLANZAPINE	30
0	PHLOROGLUCINOL	30
0	PREGABALIN	30
0	PRIMIDONE	30
0	PROGESTERONE	30
0	SIROLIMUS	30
0	SODIUM BUTYRATE	30
0	SOFITUZUMAB VEDOTIN	30
0	SULOCTIDIL	30
0	SURAMIN	30
0	TERODILINE HYDROCHLORIDE	30
0	VITAMIN A	30
0	9,10-PHENANTHRENEQUINONE	29
0	AURINTRICARBOXYLIC ACID	29
0	CENOBAMATE	29
0	CLOMIPRAMINE	29
0	CLOPIDOGREL	29
0	CYTARABINE	29
0	DESIPRAMINE	29
0	ETANERCEPT-SZZS	29
0	NIFEDIPINE	29
0	PHA-767491	29
0	ROSUVASTATIN	29
0	SNS-314	29
0	TRAMETINIB DIMETHYL SULFOXIDE	29
0	TRICHOSTATIN A	29
0	ABACAVIR	28
0	ADALIMUMAB-ADBM	28
0	AZATHIOPRINE	28
0	CHEMBL:CHEMBL585591	28
0	CHLOROPROCAINE	28
0	COLCHICINE	28
0	DACTINOMYCIN	28
0	DAUNORUBICIN HYDROCHLORIDE	28
0	DOXEPIN HYDROCHLORIDE	28
0	DRONEDARONE HYDROCHLORIDE	28
0	ENZALUTAMIDE	28
0	FLUFENAMIC ACID	28
0	GLYBURIDE	28
0	GO-6976	28
0	GOSSYPOL	28
0	HEPARIN	28
0	IRAMPANEL	28
0	LETROZOLE	28
0	LIDOCAINE	28
0	MEPHENYTOIN	28
0	MEPIVACAINE HYDROCHLORIDE	28
0	MIDAZOLAM HYDROCHLORIDE	28
0	MONOAMINE OXIDASE INHIBITOR	28
0	PHENOBARBITAL	28
0	PROPAFENONE HYDROCHLORIDE	28
0	RILUZOLE	28
0	RUCAPARIB	28
0	TRIMIPRAMINE	28
0	WARFARIN	28
0	WORTMANNIN	28
0	&ALPHA	27
0	ABAGOVOMAB	27
0	ANTIDEPRESSANT AGENT	27
0	ASPARAGINASE	27
0	BAY 61-3606	27
0	BENOXINATE HYDROCHLORIDE	27
0	BEVACIZUMAB-AWWB	27
0	BUSERELIN ACETATE	27
0	CAFFEINE	27
0	DIFFERENTIATION INDUCER	27
0	DYCLONINE HYDROCHLORIDE	27
0	ESLICARBAZEPINE ACETATE	27
0	FELODIPINE	27
0	FOSPHENYTOIN	27
0	GW843682X	27
0	IGOVOMAB	27
0	INSULIN, REGULAR, HUMAN	27
0	JNJ-7706621	27
0	KENPAULLONE	27
0	LIOTHYRONINE	27
0	LITHIUM	27
0	MITOMYCIN	27
0	MORICIZINE HYDROCHLORIDE	27
0	NICLOSAMIDE	27
0	NICOTINE POLACRILEX	27
0	NIMODIPINE	27
0	OREGOVOMAB	27
0	ORPHENADRINE CITRATE	27
0	ORPHENADRINE HYDROCHLORIDE	27
0	PENTOXIFYLLINE	27
0	PRILOCAINE	27
0	PROMETHAZINE HYDROCHLORIDE	27
0	RALFINAMIDE	27
0	RIFAMPIN	27
0	RITUXIMAB	27
0	SANGUINARIUM	27
0	TETRACAINE	27
0	TETRADECANOYLPHORBOL ACETATE	27
0	THEOPHYLLINE	27
0	VELIPARIB	27
0	ALLOPURINOL	26
0	APIGENIN	26
0	ARTICAINE HYDROCHLORIDE	26
0	ATENOLOL	26
0	CAMPTOTHECIN	26
0	CARBENOXOLONE	26
0	CHEMBL:CHEMBL1997335	26
0	CHEMBL:CHEMBL379975	26
0	CHEMBL:CHEMBL578512	26
0	CHEMBL:CHEMBL601757	26
0	CHLORPROMAZINE HYDROCHLORIDE	26
0	CITALOPRAM	26
0	COCAINE HYDROCHLORIDE	26
0	CRIZOTINIB	26
0	DICHLOROBENZYL ALCOHOL	26
0	DISOPYRAMIDE PHOSPHATE	26
0	DURVALUMAB	26
0	ENCAINIDE HYDROCHLORIDE	26
0	ERIBULIN MESYLATE	26
0	ESLICARBAZEPINE	26
0	ETHOTOIN	26
0	ETIDOCAINE HYDROCHLORIDE	26
0	EVENAMIDE	26
0	EVEROLIMUS	26
0	FLUDARABINE	26
0	FORETINIB	26
0	HEXYLCAINE HYDROCHLORIDE	26
0	HYDRALAZINE	26
0	INDECAINIDE HYDROCHLORIDE	26
0	INTERFERON BETA-1A	26
0	IXABEPILONE	26
0	LACOSAMIDE	26
0	LIDOCAINE HYDROCHLORIDE	26
0	MERETHOXYLLINE PROCAINE	26
0	METHAZOLAMIDE	26
0	MEXILETINE HYDROCHLORIDE	26
0	MITOXANTRONE HYDROCHLORIDE	26
0	MYRICETIN	26
0	NKTR-171	26
0	NOCODAZOLE	26
0	NOREPINEPHRINE	26
0	PHENACEMIDE	26
0	PHENAZOPYRIDINE HYDROCHLORIDE	26
0	PREDNISONE	26
0	PRILOCAINE HYDROCHLORIDE	26
0	PROCAINAMIDE HYDROCHLORIDE	26
0	PROCAINE HYDROCHLORIDE	26
0	PROPARACAINE HYDROCHLORIDE	26
0	PROPOXYCAINE HYDROCHLORIDE	26
0	QUINIDINE GLUCONATE	26
0	QUINIDINE POLYGALACTURONATE	26
0	QUINIDINE SULFATE	26
0	ROPIVACAINE HYDROCHLORIDE	26
0	RUFINAMIDE	26
0	SULINDAC	26
0	TEMOZOLOMIDE	26
0	THIORIDAZINE	26
0	TOCAINIDE HYDROCHLORIDE	26
0	TRIAZOLAM	26
0	1,10-PHENANTHROLINE	25
0	ABT-751	25
0	ADRIAMYCIN	25
0	ANHYDROUS TACROLIMUS	25
0	ANTINEOPLASTIC AGENT	25
0	CHEMBL:CHEMBL1519374	25
0	CHEMBL:CHEMBL515505	25
0	CHEMBL:CHEMBL546797	25
0	CHLORPROMAZINE	25
0	CLOTRIMAZOLE	25
0	DEXTRAN SULFATE SODIUM	25
0	DIETHYLSTILBESTROL	25
0	DIGOXIN	25
0	DOSTARLIMAB	25
0	DOXYCYCLINE ANHYDROUS	25
0	EBSELEN	25
0	ELLIPTECINE	25
0	EMODIN	25
0	ESTRADIOL VALERATE	25
0	FLUPIRTINE	25
0	H2O2	25
0	HEXACHLOROPHENE	25
0	HYCANTHONE	25
0	INDIRUBIN-3'-MONOXIME	25
0	LANSOPRAZOLE	25
0	LAPACHONE	25
0	LEVODOPA	25
0	METHIMAZOLE	25
0	METHYLENE BLUE ANHYDROUS	25
0	NINTEDANIB ESYLATE	25
0	NIRAPARIB	25
0	OCTANOL	25
0	PROPOFOL	25
0	RABEPRAZOLE	25
0	SELUMETINIB	25
0	STREPTOZOCIN	25
0	TESTOSTERONE	25
0	THALIDOMIDE	25
0	THERAPEUTIC CORTICOSTEROID	25
0	TRIFLUOPERAZINE	25
0	USTEKINUMAB	25
0	VATALANIB	25
0	VINORELBINE	25
0	AMITRIPTYLINE HYDROCHLORIDE	24
0	ANASTROZOLE	24
0	AVELUMAB	24
0	AXITINIB	24
0	BENZETHONIUM CHLORIDE	24
0	BOSUTINIB	24
0	BUPARLISIB	24
0	CHEMBL:CHEMBL299853	24
0	CHEMBL:CHEMBL56393	24
0	CHEMBL:CHEMBL578061	24
0	CHEMBL:CHEMBL592124	24
0	CHLORHEXIDINE GLUCONATE	24
0	DECYNIUM 22	24
0	DEPHOSTATIN	24
0	DITHIAZANINE IODIDE	24
0	ENMD-2076	24
0	EPINEPHRINE	24
0	EPOETIN ALFA	24
0	EXEMESTANE	24
0	FENRETINIDE	24
0	GPI-0100	24
0	ISOVELLERAL	24
0	LEVETIRACETAM	24
0	METHYLTHIONINIUM CHLORIDE	24
0	NISOLDIPINE	24
0	PALBOCICLIB	24
0	PAPAVERINE	24
0	PEGASPARGASE	24
0	PODOFILOX	24
0	PREDNISOLONE	24
0	PROPYLTHIOURACIL	24
0	PROTOAPIGENONE	24
0	PURPUROGALLIN	24
0	REGORAFENIB	24
0	RITONAVIR	24
0	SAFINAMIDE	24
0	STREPTONIGRIN	24
0	TETRODOTOXIN	24
0	THIRAM	24
0	VINBLASTINE SULFATE	24
0	VITAMIN K3	24
0	ABEMACICLIB	23
0	ADO-TRASTUZUMAB EMTANSINE	23
0	AFATINIB	23
0	AMPICILLIN (ANHYDROUS)	23
0	ANTISERUM	23
0	APOMORPHINE	23
0	BAICALEIN	23
0	BERZOSERTIB	23
0	CABOZANTINIB S-MALATE	23
0	CHEMBL:CHEMBL2095095	23
0	CHEMBL:CHEMBL234338	23
0	CHEMBL:CHEMBL374632	23
0	CHEMBL:CHEMBL523200	23
0	CHEMBL:CHEMBL533602	23
0	DABRAFENIB	23
0	DALFAMPRIDINE	23
0	DINOPROST	23
0	EPIGALLOCATECHIN-3-GALLATE	23
0	FEBUXOSTAT	23
0	FLUVASTATIN	23
0	GEDATOLISIB	23
0	GENTAMICIN	23
0	GR 127935	23
0	GSK-269962A	23
0	GW7647	23
0	MELPHALAN	23
0	METHADONE HYDROCHLORIDE	23
0	MIDOSTAURIN	23
0	MK-2461	23
0	MONTELUKAST SODIUM	23
0	MORIN	23
0	PARP/TANKYRASE INHIBITOR 2X-121	23
0	PEMETREXED DISODIUM	23
0	PILARALISIB	23
0	PLATINUM COMPOUND	23
0	PP2	23
0	PYROGALLOL RED	23
0	SB202190	23
0	THIOGUANINE	23
0	TOLONIUM CHLORIDE	23
0	VENETOCLAX	23
0	ZIDOVUDINE	23
0	ZIPRASIDONE	23
0	ADAVOSERTIB	22
0	ADENOSINE TRIPHOSPHATE	22
0	ALDESLEUKIN	22
0	ALPRAZOLAM	22
0	ALPROSTADIL	22
0	AMLODIPINE BESYLATE	22
0	ANAKINRA	22
0	ANTIBIOTIC	22
0	APITOLISIB	22
0	ARX-788	22
0	BARASERTIB-HQPA	22
0	BITHIONOL	22
0	CARBIMAZOLE	22
0	CHEMBL:CHEMBL493863	22
0	DIGITOXIN	22
0	DINOPROSTONE	22
0	DOPAMINE	22
0	ENFLURANE	22
0	ENZYME INHIBITOR	22
0	ETHINYL ESTRADIOL	22
0	EUFLAVINE	22
0	FUROSEMIDE	22
0	HAEMATOXYLIN	22
0	HOMIDIUM BROMIDE	22
0	IMIPRAMINE HYDROCHLORIDE	22
0	KETOCONAZOLE	22
0	LINOLENIC ACID	22
0	LUMIRACOXIB	22
0	MEASLES VACCINE	22
0	METFORMIN	22
0	METHYLDOPA ANHYDROUS	22
0	MYCOPHENOLATE	22
0	NONSTEROIDAL ANTIINFLAMMATORY DRUG	22
0	OMEPRAZOLE	22
0	PAROXETINE HYDROCHLORIDE, HEMIHYDRATE	22
0	PHLORETIN	22
0	PROCHLORPERAZINE	22
0	QUETIAPINE FUMARATE	22
0	QUIZARTINIB	22
0	RETINOIC ACID AGENT	22
0	ROFLUMILAST	22
0	SPIRONOLACTONE	22
0	STAUROSPORINE	22
0	TANDUTINIB	22
0	TYRPHOSTIN A9	22
0	TYRPHOSTIN AG 879	22
0	VANOXERINE	22
0	VINBLASTINE	22
0	VINCRISTINE SULFATE	22
0	4-CHLOROMERCURIBENZOIC ACID	21
0	AFIMOXIFENE	21
0	ALEXIDINE HYDROCHLORIDE	21
0	AMIFAMPRIDINE	21
0	AMIFAMPRIDINE PHOSPHATE	21
0	ATEZOLIZUMAB	21
0	BENSERAZIDE HYDROCHLORIDE	21
0	BUCILLAMINE	21
0	BUSULFAN	21
0	CALMIDAZOLIUM CHLORIDE	21
0	CARVEDILOL	21
0	CETUXIMAB	21
0	CHEMBL:CHEMBL1567571	21
0	CHEMBL:CHEMBL2094789	21
0	CHEMBL:CHEMBL599924	21
0	CHEMBL:CHEMBL84010	21
0	COBALT	21
0	CYCLOHEXIMIDE	21
0	DILTIAZEM HYDROCHLORIDE	21
0	ERBSTATIN	21
0	ETAZOLATE	21
0	FULVESTRANT	21
0	GLATIRAMER	21
0	ISOPROTERENOL	21
0	LARGAZOLE	21
0	MASITINIB	21
0	MELATONIN	21
0	MLN-8054	21
0	NERATINIB	21
0	NICARDIPINE	21
0	ONDANSETRON HYDROCHLORIDE	21
0	PERHEXILINE MALEATE	21
0	PI-103	21
0	PIROXICAM-BETA-CYCLODEXTRIN	21
0	PITAVASTATIN	21
0	POLATUZUMAB VEDOTIN	21
0	PONATINIB	21
0	PROTOPORPHYRIN DISODIUM	21
0	ROMIDEPSIN	21
0	SACITUZUMAB GOVITECAN	21
0	SEVOFLURANE	21
0	SODIUM CHLORIDE	21
0	TCDD	21
0	THERAPEUTIC HORMONE	21
0	THROMBIN	21
0	TYRPHOSTIN 23	21
0	VITAMIN E	21
0	ZM447439	21
0	6-CL-MLT	20
0	ACARBOSE	20
0	ALTIRATINIB	20
0	ANTISENSE OLIGONUCLEOTIDES	20
0	APOLIZUMAB	20
0	APOMORPHINE HYDROCHLORIDE HEMIHYDRATE	20
0	ATALUREN	20
0	BENZBROMARONE	20
0	CABAZITAXEL	20
0	CAPSAICIN	20
0	CARFILZOMIB	20
0	CATECHOL	20
0	CHEMBL:CHEMBL1601846	20
0	CHEMBL:CHEMBL175266	20
0	CHEMBL:CHEMBL585656	20
0	CHEMBL:CHEMBL81782	20
0	CLOFARABINE	20
0	CRENOLANIB	20
0	DIAZEPAM	20
0	DOCEBENONE	20
0	ELPETRIGINE	20
0	ENTINOSTAT	20
0	EPIGALLOCATECHIN GALLATE	20
0	FENTICLOR	20
0	FLUSPIRILENE	20
0	GUANIDINE HYDROCHLORIDE	20
0	GW5074	20
0	HELENALIN	20
0	HEPARAN SULFATE	20
0	INFIGRATINIB	20
0	KETAMINE HYDROCHLORIDE	20
0	KU-0060648	20
0	LAMIVUDINE	20
0	MERCURIC CHLORIDE	20
0	N-ARACHIDONOYLGLYCINE	20
0	NALTREXONE	20
0	OSIMERTINIB	20
0	OXAZEPAM	20
0	PANOBINOSTAT	20
0	PERPHENAZINE	20
0	PHENYLEPHRINE	20
0	RECOMBINANT TRANSFORMING GROWTH FACTOR	20
0	ROLIPRAM	20
0	SULFAMETHOXAZOLE / TRIMETHOPRIM	20
0	SULFURETIN	20
0	TEDISAMIL	20
0	TENOFOVIR	20
0	TERAZOSIN	20
0	THERAPEUTIC TUMOR INFILTRATING LYMPHOCYTES	20
0	THIMEROSAL	20
0	TOCILIZUMAB	20
0	TOREMIFENE	20
0	TUSAMITAMAB RAVTANSINE	20
0	TYROSINE KINASE INHIBITOR	20
0	VEMURAFENIB	20
0	ACETAMINOPHEN GLUCURONIDE	19
0	AMILORIDE	19
0	AMINOGLUTETHIMIDE	19
0	AMSACRINE	19
0	ANANDAMIDE	19
0	ANTIESTROGEN	19
0	BINIMETINIB	19
0	BRENTUXIMAB VEDOTIN	19
0	CALCIMYCIN	19
0	CEFACLOR ANHYDROUS	19
0	CELGOSIVIR	19
0	CEPHALOCHROMIN	19
0	CERALASERTIB	19
0	CHELERYTHRINE	19
0	CHEMBL:CHEMBL19954	19
0	CHEMBL:CHEMBL522983	19
0	CHEMBL:CHEMBL530049	19
0	CHEMBL:CHEMBL599013	19
0	CHEMBL:CHEMBL600734	19
0	CHEMBL:CHEMBL68534	19
0	COMPOUND 66 [PMID: 19788238]	19
0	CONGO RED	19
0	COPANLISIB	19
0	DESFLURANE	19
0	DULOXETINE HYDROCHLORIDE	19
0	E324	19
0	ELIMUSERTIB	19
0	ELLAGIC ACID	19
0	ENALAPRIL MALEATE	19
0	EPICATECHIN	19
0	ETHACRYNIC ACID	19
0	FENOLDOPAM MESYLATE	19
0	FLUPIRTINE MALEATE	19
0	FOLIC ACID	19
0	GELDANAMYCIN	19
0	HALOTHANE	19
0	HYDROCODONE	19
0	HYDROXYUREA	19
0	IBUDILAST	19
0	ILOMASTAT	19
0	IRBESARTAN	19
0	LOBARIC ACID	19
0	LORAZEPAM	19
0	MIBEFRADIL	19
0	MIFEPRISTONE	19
0	MOMELOTINIB	19
0	NIROGACESTAT	19
0	NORTRIPTYLINE	19
0	ORANTINIB	19
0	PALIFERMIN	19
0	PF-04691502	19
0	PROPIONIBACTERIUM ACNES	19
0	PROTOPORPHYRIN	19
0	PYRONIN Y	19
0	RIVAROXABAN	19
0	SCRIPTAID	19
0	SLAZINIC ACID	19
0	SN-38	19
0	SULFASALAZINE	19
0	TAK-715	19
0	TERFENADINE	19
0	TETRACYCLINE	19
0	TPCK	19
0	TRIAMTERENE	19
0	TROGLITAZONE	19
0	TROXACITABINE	19
0	TYRPHOSTIN B48	19
0	U46619	19
0	VIDUPIPRANT	19
0	VINORELBINE TARTRATE	19
0	VOGLIBOSE	19
0	&BETA	18
0	&DELTA	18
0	12,14-PGJ2	18
0	12-PGJ2	18
0	15-DEOXY-&DELTA	18
0	ACAMPROSATE CALCIUM	18
0	ADENOSINE	18
0	ALBUTEROL SULFATE	18
0	ALITRETINOIN	18
0	AMIODARONE HYDROCHLORIDE	18
0	APREMILAST	18
0	APRUTUMAB IXADOTIN	18
0	ARVERAPAMIL	18
0	ASG-5ME	18
0	AZD6482	18
0	AZINTUXIZUMAB VEDOTIN	18
0	BELANTAMAB MAFODOTIN-BLMF	18
0	BROMOCRIPTINE	18
0	BUTHIONINE SULFOXIMINE	18
0	CALCIUM CHANNEL BLOCKER	18
0	CAMONSERTIB	18
0	CANAKINUMAB	18
0	CANTUZUMAB MERTANSINE	18
0	CARUBICIN	18
0	CGS 15943	18
0	CHEMBL:CHEMBL1362503	18
0	CHEMBL:CHEMBL1451216	18
0	CHEMBL:CHEMBL1795737	18
0	CHEMBL:CHEMBL1935538	18
0	CHEMBL:CHEMBL2036119	18
0	CHEMBL:CHEMBL2036124	18
0	CHEMBL:CHEMBL453818	18
0	CHEMBL:CHEMBL578944	18
0	CHEMBL:CHEMBL579318	18
0	CHEMBL:CHEMBL586135	18
0	COMBRETASTATIN A4	18
0	CYCLOSTREPTIN	18
0	DEFEROXAMINE	18
0	ENAPOTAMAB VEDOTIN	18
0	ENFORTUMAB VEDOTIN-EJFV	18
0	EPOTHILONE D	18
0	ERYTHROMYCIN	18
0	EUPAFOLIN	18
0	FAMITINIB	18
0	FLUNARIZINE DIHYDROCHLORIDE	18
0	FOSBRETABULIN DISODIUM	18
0	FOSBRETABULIN TROMETHAMINE	18
0	GABOXADOL	18
0	INDOPROFEN	18
0	INDUSATUMAB VEDOTIN	18
0	INFLUENZA VACCINE	18
0	IXAZOMIB CITRATE	18
0	KAEMPHEROL	18
0	L-888,291	18
0	LABETALOL	18
0	LIFASTUZUMAB VEDOTIN	18
0	LIPOIC ACID, ALPHA	18
0	LOMITAPIDE MESYLATE	18
0	LYM-1	18
0	MAYTANSINE	18
0	MAYTANSINOL	18
0	MECAMYLAMINE	18
0	MESTRANOL	18
0	METHOXYFLURANE	18
0	MICONAZOLE NITRATE	18
0	MIRVETUXIMAB SORAVTANSINE	18
0	N-OLEOYLDOPAMINE	18
0	NICARDIPINE HYDROCHLORIDE	18
0	NILOTINIB	18
0	OPROZOMIB	18
0	OXYPHENBUTAZONE	18
0	PEXMETINIB	18
0	PGD2	18
0	PGJ2	18
0	PHENOTHIAZINE	18
0	PJ34	18
0	PLOVAMER ACETATE	18
0	PRASTERONE	18
0	PROMAZINE	18
0	PROPRANOLOL HYDROCHLORIDE	18
0	RG-7600	18
0	RHEIN	18
0	RIBOCICLIB	18
0	RILONACEPT	18
0	RITANSERIN	18
0	SF1126	18
0	SOMATROPIN (RECOMBINANT DNA ORIGIN)	18
0	SONOLISIB	18
0	SULFINPYRAZONE	18
0	TANNIC ACID	18
0	TELISOTUZUMAB VEDOTIN	18
0	TERBINAFINE	18
0	TISOTUMAB VEDOTIN-TFTV	18
0	TORSEMIDE	18
0	TOSEDOSTAT	18
0	TRAMADOL	18
0	VANDORTUZUMAB VEDOTIN	18
0	WIN55212-2	18
0	WITHAFERIN A	18
0	ZAMPANOLIDE	18
0	3-O-METHYLQUERCETIN	17
0	6-HYDROXYMELATONIN	17
0	ACETYLCYSTEINE	17
0	ADENOVIRUS VECTOR	17
0	ADJUVANT	17
0	AGS-16C3F	17
0	AKT INHIBITOR MK2206	17
0	AMISULPRIDE	17
0	ANG1005	17
0	ANTICONVULSANT AGENT	17
0	ARGIPRESSIN	17
0	ASENAPINE	17
0	ASTERRIC ACID	17
0	AZITHROMYCIN	17
0	BACAMPICILLIN	17
0	BIVATUZUMAB MERTANSINE	17
0	BMS-275183	17
0	BUMETANIDE	17
0	CANDESARTAN CILEXETIL	17
0	CAPSAZEPINE	17
0	CEP-2563	17
0	CERITINIB	17
0	CHEMBL:CHEMBL1465049	17
0	CHEMBL:CHEMBL1546228	17
0	CHEMBL:CHEMBL527584	17
0	CHEMBL:CHEMBL578257	17
0	CHEMBL:CHEMBL578741	17
0	CHEMBL:CHEMBL582478	17
0	CHEMBL:CHEMBL584458	17
0	CHEMBL:CHEMBL585502	17
0	CHEMBL:CHEMBL586937	17
0	CHEMBL:CHEMBL596633	17
0	CHEMBL:CHEMBL599098	17
0	CHEMBL:CHEMBL607309	17
0	CHEMBL:CHEMBL67535	17
0	CHOLESTYRAMINE RESIN	17
0	CILNIDIPINE	17
0	CLARITHROMYCIN	17
0	CLOBAZAM	17
0	CLONAZEPAM	17
0	CROLIBULIN	17
0	CYCLOVALONE	17
0	CYSTEAMINE HYDROCHLORIDE	17
0	DABIGATRAN	17
0	DAIDZEIN	17
0	DAVUNETIDE	17
0	DOLASTATIN-10	17
0	DORAMAPIMOD	17
0	DRONABINOL	17
0	ENCLOMIPHENE CITRATE	17
0	ENMD-981693	17
0	EPINEPHRINE BITARTRATE	17
0	FIMEPINOSTAT	17
0	GLEMBATUMUMAB VEDOTIN	17
0	GSK-2636771	17
0	HYDROMORPHONE HYDROCHLORIDE	17
0	HYDROQUINONE	17
0	ILOPROST	17
0	INAMRINONE	17
0	INCLISIRAN	17
0	INDIBULIN	17
0	IPRIFLAVONE	17
0	ISONIAZID	17
0	ISRADIPINE	17
0	KAMEBANIN	17
0	KETANSERIN	17
0	KOS-1584	17
0	LADIRATUZUMAB VEDOTIN	17
0	LANATOSIDE C	17
0	LAROTAXEL	17
0	LAS38096	17
0	LENVATINIB	17
0	LESTAURTINIB	17
0	LEXIBULIN	17
0	LOPERAMIDE	17
0	LORVOTUZUMAB MERTANSINE	17
0	LUZINDOLE	17
0	MELAGATRAN	17
0	MESALAMINE	17
0	MILATAXEL	17
0	MIPOMERSEN	17
0	MIRTAZAPINE	17
0	MT-3724	17
0	N-[2-(2-IODO-5-METHOXY-1H-INDOL-3-YL)ETHYL]ACETAMIDE	17
0	NANAOMYCIN	17
0	NAPROXEN SODIUM	17
0	NARINGENIN	17
0	NITRAZEPAM	17
0	NITRENDIPINE	17
0	OMBRABULIN	17
0	OXYCODONE	17
0	PACLITAXEL DOCOSAHEXAENOIC ACID	17
0	PACLITAXEL POLIGLUMEX	17
0	PATUPILONE	17
0	PENTABROMOPHENOL	17
0	PF-06263507	17
0	PICEATANNOL	17
0	PINATUZUMAB VEDOTIN	17
0	PLINABULIN	17
0	PLOCABULIN	17
0	POLYVALENT MELANOMA VACCINE	17
0	PRALUZATAMAB RAVTANSINE	17
0	PROBENECID	17
0	PROPYLPYRAZOLETRIOL	17
0	PSEUDOEPHEDRINE	17
0	PURPURIN	17
0	PYRITHIONE ZINC	17
0	QUINIDINE	17
0	RANOLAZINE	17
0	RECOMBINANT INTERLEUKIN-1	17
0	RESERPINE	17
0	RG-7636	17
0	RG-7841	17
0	SAGOPILONE	17
0	SB220025	17
0	SCLEROTIORIN	17
0	SERALUTINIB	17
0	SERTRALINE HYDROCHLORIDE	17
0	SOBLIDOTIN	17
0	SPIPERONE	17
0	SU9516	17
0	T-900607	17
0	TAMOXIFEN CITRATE	17
0	TEBENTAFUSP	17
0	TETANUS ANTITOXIN	17
0	TNF-ALPHA	17
0	TREMELIMUMAB	17
0	TREPROSTINIL	17
0	TRIFLUOPERAZINE HYDROCHLORIDE	17
0	VANCOMYCIN	17
0	VERUBULIN	17
0	VINFLUNINE	17
0	ZAPRINAST	17
0	(3Z)-N,N-DIMETHYL-2-OXO-3-(4,5,6,7-TETRAHYDRO-1H-INDOL-2-YLMETHYLIDENE)-2,3-DIHYDRO-1H-INDOLE-5-SULFONAMIDE	16
0	(R)-PIA	16
0	(R,S)-INDATRALINE	16
0	ACALABRUTINIB	16
0	AG 490	16
0	AKT INHIBITOR IV	16
0	ALECTINIB	16
0	APIXABAN	16
0	ARIPIPRAZOLE LAUROXIL	16
0	ASAPIPRANT	16
0	ASCORBIC ACID	16
0	ASPACYTARABINE	16
0	BEPRIDIL	16
0	BUTAPROST (FREE ACID FORM)	16
0	BUTYRIC ACID	16
0	CAPTAN	16
0	CARBACYCLIN	16
0	CEPHALOTHIN	16
0	CEPHAPIRIN SODIUM	16
0	CHEMBL:CHEMBL116548	16
0	CHEMBL:CHEMBL1367933	16
0	CHEMBL:CHEMBL1408276	16
0	CHEMBL:CHEMBL1504679	16
0	CHEMBL:CHEMBL1526167	16
0	CHEMBL:CHEMBL297304	16
0	CHEMBL:CHEMBL515252	16
0	CHEMBL:CHEMBL528694	16
0	CHEMBL:CHEMBL533293	16
0	CHEMBL:CHEMBL578502	16
0	CHEMBL:CHEMBL580076	16
0	CHEMBL:CHEMBL591834	16
0	CHEMBL:CHEMBL592588	16
0	CHEMBL:CHEMBL598663	16
0	CHEMBL:CHEMBL601364	16
0	CHEMBL:CHEMBL602718	16
0	CHEMBL:CHEMBL604321	16
0	CHEMBL:CHEMBL609606	16
0	CHLORAMBUCIL	16
0	CLIOQUINOL	16
0	COMPOUND 8I [PMID: 22765894]	16
0	CRISABOROLE	16
0	CYANOPEPTOLIN S	16
0	CYANOPEPTOLIN SS	16
0	CYCLOPENTYLADENOSINE	16
0	DANAZOL	16
0	DESLANOSIDE	16
0	DORLIMOMAB ARITOX	16
0	DOXAZOSIN MESYLATE	16
0	DRUGSATFDA.NDA:008378	16
0	EDOXABAN	16
0	EICOSATETRANOIC ACID	16
0	EPICATECHIN GALLATE	16
0	ESTRADIOL 3-BENZOATE	16
0	EXALUREN	16
0	FLUNARIZINE	16
0	FLUPENTHIXOL	16
0	FLUTAMIDE	16
0	GLUTAMIC ACID	16
0	GSK690693	16
0	HISTIDINE	16
0	HYDROXYCHLOROQUINE	16
0	IL-12	16
0	IL-6	16
0	IMMUNOSUPPRESSANT	16
0	ISOFLURANE	16
0	ISOTRETINOIN	16
0	LEFLUNOMIDE	16
0	LOMOFUNGIN	16
0	MEFENAMIC ACID	16
0	MERESTINIB	16
0	METFORMIN HYDROCHLORIDE	16
0	MIBEFRADIL DIHYDROCHLORIDE	16
0	MYCOPHENOLATE MOFETIL	16
0	N-DESMETHYLCLOZAPINE	16
0	NALOXONE HYDROCHLORIDE	16
0	NBQX	16
0	NECA	16
0	OCINAPLON	16
0	PEXIDARTINIB	16
0	PHENYLBUTAZONE	16
0	PHENYLMERCURIC ACETATE	16
0	PICROTOXIN	16
0	PILOCARPINE HYDROCHLORIDE	16
0	PLATINUM	16
0	PRAZOSIN	16
0	PYRITHIONE	16
0	RECOMBINANT CYTOKINE	16
0	ROTIGOTINE	16
0	RUXOLITINIB	16
0	SAPANISERTIB	16
0	SB203580	16
0	SEMAXANIB	16
0	SERTACONAZOLE NITRATE	16
0	SILDENAFIL	16
0	STICTIC ACID	16
0	TESEVATINIB	16
0	TG100-801	16
0	TG6-129	16
0	TRICHLORMETHIAZIDE	16
0	TYRPHOSTIN AG 555	16
0	URACIL	16
0	URSODIOL	16
0	VOXTALISIB	16
0	XL-999	16
0	XL999	16
0	2-CHLOROADENOSINE	15
0	ACETYLDIGITOXIN	15
0	ACID BLUE 129	15
0	AH6809	15
0	ALFUZOSIN	15
0	ALPHA-TOCOPHEROL	15
0	ALTENUSIN	15
0	ALTEPLASE	15
0	AMLEXANOX	15
0	AMPHOTERICIN B LIPOSOMAL	15
0	AMSACRINE HYDROCHLORIDE	15
0	ANALGESIC AGENT	15
0	ARTEMISININ	15
0	ASTEMIZOLE	15
0	AT-7519	15
0	ATAZANAVIR	15
0	ATROPINE	15
0	AZD5438	15
0	BRIGATINIB	15
0	BW 245C	15
0	BWA868C	15
0	CAPTOPRIL	15
0	CEFAMANDOLE SODIUM	15
0	CEFOTAXIME SODIUM	15
0	CEFOTETAN	15
0	CEP-11981	15
0	CETYLPYRIDINIUM BROMIDE	15
0	CHEMBL:CHEMBL1307453	15
0	CHEMBL:CHEMBL1312050	15
0	CHEMBL:CHEMBL1327172	15
0	CHEMBL:CHEMBL1412489	15
0	CHEMBL:CHEMBL146710	15
0	CHEMBL:CHEMBL1576310	15
0	CHEMBL:CHEMBL1989750	15
0	CHEMBL:CHEMBL211670	15
0	CHEMBL:CHEMBL484640	15
0	CHEMBL:CHEMBL532160	15
0	CHEMBL:CHEMBL576208	15
0	CHEMBL:CHEMBL586031	15
0	CHEMBL:CHEMBL587849	15
0	CHEMBL:CHEMBL588038	15
0	CHEMBL:CHEMBL590168	15
0	CHEMBL:CHEMBL591126	15
0	CHEMBL:CHEMBL86464	15
0	CHLOROQUINE	15
0	CHLOROXINE	15
0	CHLORTHALIDONE	15
0	CHOLIC ACID	15
0	CLEVIDIPINE	15
0	CLONIDINE HYDROCHLORIDE	15
0	CLOPROSTENOL	15
0	CODEINE ANHYDROUS	15
0	CUDC-101	15
0	DANTROLENE	15
0	DEFERASIROX	15
0	DEQUALINIUM	15
0	ECONAZOLE NITRATE	15
0	EFLORNITHINE	15
0	ENPIROLINE	15
0	ERYTHROSINE	15
0	ESTAZOLAM	15
0	EZUTROMID	15
0	FASUDIL	15
0	FINASTERIDE	15
0	FLOXURIDINE	15
0	FLUORESCEIN	15
0	FLUPHENAZINE HYDROCHLORIDE	15
0	GALLAMINE TRIETHIODIDE	15
0	GANCICLOVIR	15
0	GEMFIBROZIL	15
0	GLESATINIB	15
0	HYDROGEN PEROXIDE	15
0	INGENOL MEBUTATE	15
0	L-644,698	15
0	LAUROGUADINE	15
0	LORATADINE	15
0	LUCITANIB	15
0	MAPROTILINE	15
0	MEPERIDINE HYDROCHLORIDE	15
0	METHYLNITROSOUREA	15
0	MIGLITOL	15
0	NITROXOLINE	15
0	NOTCH SIGNALING PATHWAY INHIBITOR MK0752	15
0	NPPB	15
0	OCTREOTIDE ACETATE	15
0	ODEVIXIBAT	15
0	OMECAMTIV MECARBIL	15
0	OMIPALISIB	15
0	ONO-AE3-237	15
0	OXIDOPAMINE HYDROCHLORIDE	15
0	OXYMORPHONE	15
0	OXYTETRACYCLINE ANHYDROUS	15
0	PHENTOLAMINE	15
0	PHORBOL 12-MYRISTATE 13-ACETATE	15
0	PIRARUBICIN	15
0	PROMAZINE HYDROCHLORIDE	15
0	QUININE	15
0	RECOMBINANT VASCULAR ENDOTHELIAL GROWTH FACTOR	15
0	REVERSE TRANSCRIPTASE INHIBITOR	15
0	RIPK3 INHIBITOR 18	15
0	RONICICLIB	15
0	RS 93520	15
0	S-5751	15
0	SB-415286	15
0	SITRAVATINIB	15
0	SQ-27986	15
0	SUCCINYLCHOLINE	15
0	SULFAMETHOXAZOLE	15
0	SUMATRIPTAN	15
0	SURAMIN HEXASODIUM	15
0	SYK INHIBITOR III	15
0	TANSHINONE I	15
0	TELMISARTAN	15
0	TETRAMETHYLAMMONIUM	15
0	TG11-77	15
0	THIETHYLPERAZINE MALATE	15
0	THONZONIUM BROMIDE	15
0	TRIAMCINOLONE	15
0	TRIMETREXATE	15
0	TYRPHOSTIN 47	15
0	TYRPHOSTIN AG 835	15
0	VACCINE	15
0	VE-821	15
0	ZK110841	15
0	ZK118182	15
0	ZN2+	15
0	ZOLEDRONIC ACID ANHYDROUS	15
0	[3H]BWA868C	15
0	(+/-)-ERIODICTYOL	14
0	2-APB	14
0	AGOMELATINE	14
0	ALDOSTERONE	14
0	AMANTADINE HYDROCHLORIDE	14
0	ANGUSTIBALIN	14
0	ANTIOXIDANT	14
0	ASPARTIC ACID	14
0	AZD7648	14
0	AZELNIDIPINE	14
0	BACILLUS CALMETTE-GUERIN ANTIGEN	14
0	BEXAROTENE	14
0	BROMAZEPAM	14
0	CAFFEIC ACID PHENETHYL ESTER	14
0	CALCITRIOL	14
0	CAPIVASERTIB	14
0	CHEMBL:CHEMBL114544	14
0	CHEMBL:CHEMBL1256813	14
0	CHEMBL:CHEMBL1453126	14
0	CHEMBL:CHEMBL1490332	14
0	CHEMBL:CHEMBL1503729	14
0	CHEMBL:CHEMBL258756	14
0	CHEMBL:CHEMBL328710	14
0	CHEMBL:CHEMBL375673	14
0	CHEMBL:CHEMBL482050	14
0	CHEMBL:CHEMBL548615	14
0	CHEMBL:CHEMBL581152	14
0	CHEMBL:CHEMBL581225	14
0	CHEMBL:CHEMBL589245	14
0	CHEMBL:CHEMBL595227	14
0	CHEMBL:CHEMBL600747	14
0	CHEMBL:CHEMBL602969	14
0	CHEMBL:CHEMBL80155	14
0	CHEMBL:CHEMBL85826	14
0	CHLORDIAZEPOXIDE	14
0	CHLORPROPAMIDE	14
0	CILOSTAZOL	14
0	CIMETIDINE	14
0	CP-601927	14
0	CROFELEMER	14
0	CRYPTOTANSHINONE	14
0	DDR1/2 INHIBITOR 5N	14
0	DELAVIRDINE	14
0	DEOXYVASICINONE	14
0	ECULIZUMAB	14
0	ESTRONE	14
0	ETHOSUXIMIDE	14
0	FLUOXETINE HYDROCHLORIDE	14
0	FUSARIC ACID	14
0	GARCINONE E	14
0	GENTIAN VIOLET CATION	14
0	GILTERITINIB	14
0	GLUTAMINE	14
0	GM-CSF	14
0	HEXAMETHYLENE BISACETAMIDE	14
0	HYPERICIN	14
0	ILOPERIDONE	14
0	IPH-2101	14
0	JQ1	14
0	KETOROLAC TROMETHAMINE	14
0	LENOGRASTIM	14
0	LEVONORDEFRIN	14
0	LIRILUMAB	14
0	LONAFARNIB	14
0	LORLATINIB	14
0	LY-294002	14
0	METHACYCLINE HYDROCHLORIDE	14
0	MG2+	14
0	MIANSERIN	14
0	MITOTANE	14
0	NIACIN	14
0	NIMESULIDE	14
0	NINGETINIB	14
0	OXYMETAZOLINE HYDROCHLORIDE	14
0	PHA-793887	14
0	PLUMBAGIN	14
0	PRAZEPAM	14
0	RAMELTEON	14
0	RANITIDINE HYDROCHLORIDE	14
0	REMIFENTANIL HYDROCHLORIDE	14
0	RIMONABANT	14
0	ROSIGLITAZONE	14
0	SAQUINAVIR MESYLATE	14
0	SB 204741	14
0	SB 206553	14
0	SILIBININ	14
0	SU-014813	14
0	TANSHINONE IIA	14
0	TASIMELTEON	14
0	TO-901317	14
0	TOLFENAMIC ACID	14
0	TYRPHOSTIN 25	14
0	UCN-01	14
0	VORICONAZOLE	14
0	VS-5584	14
0	XANTHINE AMINE CONGENER	14
0	[3H]D-ASPARTIC ACID	14
0	(&PLUSMN	13
0	2-[125I]MELATONIN	13
0	4P-PDOT	13
0	5-HEAT	13
0	ACACETIN	13
0	ACETAZOLAMIDE	13
0	ADEFOVIR DIPIVOXIL	13
0	ADIPIPLON	13
0	ALAZANINE	13
0	ALVOCIDIB	13
0	AMINOGLYCOSIDE ANTIBIOTIC	13
0	ANABOLIC STEROID	13
0	ANTHRACYCLINE ANTINEOPLASTIC ANTIBIOTIC	13
0	ANTITHROMBIN ALFA	13
0	AROTINOID ACID	13
0	ARSENIC TRIOXIDE	13
0	AURIN	13
0	AZ20	13
0	AZD1305	13
0	AZENOSERTIB	13
0	BA2+	13
0	BAFETINIB	13
0	BELINOSTAT	13
0	BIFONAZOLE	13
0	BIS(DIMETHYLAMINETHIOCARBONYL)MONOSULFIDE	13
0	BIX-01294	13
0	BLEOMYCIN	13
0	BMS-690514	13
0	BMS-754807	13
0	BREXANOLONE	13
0	BROMOCRIPTINE MESYLATE	13
0	CAELYX	13
0	CATECHIN	13
0	CEFIXIME ANHYDROUS	13
0	CEFOTIAM HYDROCHLORIDE	13
0	CEMIPLIMAB-RWLC	13
0	CGS 21680	13
0	CHEMBL:CHEMBL1224755	13
0	CHEMBL:CHEMBL124006	13
0	CHEMBL:CHEMBL1256364	13
0	CHEMBL:CHEMBL1306556	13
0	CHEMBL:CHEMBL139935	13
0	CHEMBL:CHEMBL1486366	13
0	CHEMBL:CHEMBL1498652	13
0	CHEMBL:CHEMBL154580	13
0	CHEMBL:CHEMBL1588679	13
0	CHEMBL:CHEMBL171699	13
0	CHEMBL:CHEMBL179611	13
0	CHEMBL:CHEMBL184450	13
0	CHEMBL:CHEMBL235891	13
0	CHEMBL:CHEMBL258767	13
0	CHEMBL:CHEMBL339587	13
0	CHEMBL:CHEMBL530280	13
0	CHEMBL:CHEMBL533226	13
0	CHEMBL:CHEMBL589694	13
0	CHEMBL:CHEMBL590706	13
0	CHEMBL:CHEMBL590949	13
0	CHEMBL:CHEMBL592578	13
0	CHEMBL:CHEMBL600313	13
0	CHEMBL:CHEMBL600336	13
0	CHEMBL:CHEMBL601385	13
0	CHEMBL:CHEMBL601952	13
0	CHENODEOXYCHOLIC ACID	13
0	CHLORMETHIAZOLE	13
0	CLIVATUZUMAB TETRAXETAN	13
0	CLORAZEPATE	13
0	CLOTHIAPINE	13
0	CLOTIAZEPAM	13
0	COMPOUND 8H [PMID: 21561767]	13
0	CORTICOTROPIN	13
0	CP55940	13
0	DACINOSTAT	13
0	DEXTROMETHORPHAN POLISTIREX	13
0	DIAZOXIDE	13
0	DIMDAZENIL	13
0	DIURETIC	13
0	DL-TBOA	13
0	DS-7423	13
0	DUVOGLUSTAT	13
0	EFPPEA	13
0	ELTROMBOPAG	13
0	EMETINE	13
0	EMODIC ACID	13
0	ENOTICUMAB	13
0	ENSIFENTRINE	13
0	ENSITUXIMAB	13
0	EPHEDRINE	13
0	ESTROGENS, CONJUGATED (USP)	13
0	FELBAMATE	13
0	FLUMAZENIL	13
0	FLUNITRAZEPAM	13
0	FLUORODEOXYGLUCOSE F18	13
0	FLURAZEPAM	13
0	FLUVOXAMINE	13
0	GARLIC	13
0	GD3+	13
0	GLUCAGON (RDNA)	13
0	GR 128107	13
0	GR 196429	13
0	HALAZEPAM	13
0	HEXAMETHONIUM	13
0	HISTONE DEACETYLASE INHIBITOR	13
0	ICOA-13	13
0	IIK7	13
0	INOSITOL	13
0	INTERFERON BETA-1B	13
0	IODOQUINOL	13
0	ISOKAEMPFERIDE	13
0	ISTAROXIME	13
0	IVACAFTOR	13
0	IXAZOMIB	13
0	K185	13
0	KEPONE	13
0	L-162,313	13
0	LERCANIDIPINE HYDROCHLORIDE	13
0	LEVOTHYROXINE	13
0	LOXAPINE	13
0	LY 156735	13
0	LY-2090314	13
0	LYSOSOMAL ALPHA-GLUCOSIDASE	13
0	MAVACAMTEN	13
0	ME-344	13
0	MECLOFENAMATE SODIUM	13
0	METHAMPHETAMINE	13
0	METITEPINE	13
0	MIRDAMETINIB	13
0	NEMIRALISIB	13
0	NILVADIPINE	13
0	NITROGLYCERIN	13
0	NORADRENALINE	13
0	OSILODROSTAT	13
0	OXATOMIDE	13
0	OXOPURPUREINE	13
0	OXYMETHOLONE	13
0	PANULISIB	13
0	PARAROSANILINE	13
0	PHYTOESTROGEN	13
0	PICLIDENOSON	13
0	PP-121	13
0	PROPIOMAZINE	13
0	PROTEASOME INHIBITOR	13
0	PUQUITINIB	13
0	PYRAZINAMIDE	13
0	QUAZEPAM	13
0	RECOMBINANT CHEMOKINE	13
0	RECOMBINANT TRANSFORMING GROWTH FACTOR-BETA 1	13
0	REGADENOSON ANHYDROUS	13
0	REMIMAZOLAM	13
0	RO4929097	13
0	ROCURONIUM	13
0	ROMIPLOSTIM	13
0	ROSMARINIC ACID	13
0	ROZANOLIXIZUMAB	13
0	RUTIN	13
0	RYANODINE	13
0	S20928	13
0	S22153	13
0	S24014	13
0	S24773	13
0	S26131	13
0	S26284	13
0	SALACINOL	13
0	SAMOTOLISIB	13
0	SAPITINIB	13
0	SAQUINAVIR	13
0	SAR260301	13
0	SCH51866	13
0	SR2640	13
0	SULFATINIB	13
0	TEMAZEPAM	13
0	TENIPOSIDE	13
0	TERPYRIDINE	13
0	THIETHYLPERAZINE	13
0	TYRPHOSTIN 51	13
0	UCM 549	13
0	UCM 724	13
0	UCM 793	13
0	UCM1341	13
0	UCSF3384	13
0	UCSF4226	13
0	UCSF7447	13
0	VARENICLINE	13
0	VARGATEF	13
0	YTTRIUM Y 90 CLIVATUZUMAB TETRAXETAN	13
0	ZEARALENONE	13
0	[125I]SD6	13
0	(-)-N-PORPHYNORAPOMORPHINE	12
0	2-METHOXYESTRADIOL	12
0	ABBV-3221	12
0	ABIRATERONE ACETATE	12
0	ALENDRONATE SODIUM	12
0	AM251	12
0	AMINACRINE HYDROCHLORIDE	12
0	AMINOPHYLLINE	12
0	AMOXAPINE	12
0	AMUVATINIB	12
0	ANTIVIRAL AGENT	12
0	AT-9283	12
0	BAMOCAFTOR	12
0	BARASERTIB	12
0	BARICITINIB	12
0	BAY 11-7082	12
0	BAY-11-7085	12
0	BIMIRALISIB	12
0	BINODENOSON	12
0	BIOCHANIN A	12
0	BMS-777607	12
0	BUPIVACAINE	12
0	BUTORPHANOL	12
0	CALMODULIN	12
0	CANERTINIB	12
0	CANNABINOL	12
0	CARMINE	12
0	CARMINIC ACID	12
0	CBIQ	12
0	CEBRANOPADOL	12
0	CEFTRIAXONE	12
0	CEPHARANTHINE	12
0	CERDULATINIB	12
0	CERIVASTATIN	12
0	CFTRINH-172	12
0	CHARYBDOTOXIN	12
0	CHEMBL:CHEMBL1256291	12
0	CHEMBL:CHEMBL1310138	12
0	CHEMBL:CHEMBL17201	12
0	CHEMBL:CHEMBL1814509	12
0	CHEMBL:CHEMBL260311	12
0	CHEMBL:CHEMBL312032	12
0	CHEMBL:CHEMBL428789	12
0	CHEMBL:CHEMBL527585	12
0	CHEMBL:CHEMBL527586	12
0	CHEMBL:CHEMBL546597	12
0	CHEMBL:CHEMBL547833	12
0	CHEMBL:CHEMBL56542	12
0	CHEMBL:CHEMBL578675	12
0	CHEMBL:CHEMBL580819	12
0	CHEMBL:CHEMBL585030	12
0	CHEMBL:CHEMBL585622	12
0	CHEMBL:CHEMBL587856	12
0	CHEMBL:CHEMBL589711	12
0	CHEMBL:CHEMBL602135	12
0	CHOLECALCIFEROL	12
0	CHONDROITIN SULFATES	12
0	CHRYSIN	12
0	CINNARIZINE	12
0	CLEMIZOLE	12
0	CLOSANTEL	12
0	COMPOUND 16D [PMID: 36573286]	12
0	COMPOUND 82 [PMID: 21332118]	12
0	COUMARIN	12
0	CVT-6883	12
0	CYCLOSERINE	12
0	DACARBAZINE	12
0	DANICAMTIV	12
0	DARIGABAT	12
0	DEFERIPRONE	12
0	DEXTROAMPHETAMINE SULFATE	12
0	DEZAPELISIB	12
0	DIBUCAINE	12
0	DICHLOROPHEN	12
0	DIDANOSINE	12
0	DIETHYLDITHIOCARBAMATE	12
0	DIMETHYLCURCUMIN	12
0	DIPYRITHIONE	12
0	DYCLONINE	12
0	ELEXACAFTOR	12
0	EMRICASAN	12
0	ERGOLOID MESYLATES, USP	12
0	ESTRAMUSTINE	12
0	FENOLDOPAM BROMIDE	12
0	FLAVOXATE HYDROCHLORIDE	12
0	GALICAFTOR	12
0	GALLIC ACID METHYL ESTER	12
0	GANAXOLONE	12
0	GATX1	12
0	GLPG-1837	12
0	GLPG1837	12
0	GLUFOSFAMIDE	12
0	GLYH-101	12
0	GYKI53784	12
0	HELIOMYCIN	12
0	HESPERETIN	12
0	HINOKITIOL	12
0	HISPIDIN	12
0	HUMAN CHORIONIC GONADOTROPIN	12
0	HYDROFLUMETHIAZIDE	12
0	IBCASERTIB	12
0	ICENTICAFTOR	12
0	IDAZOXAN	12
0	IFOSFAMIDE	12
0	IOWH-032	12
0	ISONIPECOTIC ACID	12
0	ISTRADEFYLLINE	12
0	IZORLISIB	12
0	JP1302	12
0	JUGLONE	12
0	LAROPIPRANT	12
0	LIOTHYRONINE SODIUM	12
0	LUMACAFTOR	12
0	LY2087101	12
0	METHIOTHEPIN MESYLATE	12
0	METHOTRIMEPRAZINE	12
0	MILRINONE	12
0	MINOCYCLINE	12
0	MKC-1	12
0	MOTESANIB	12
0	NABUMETONE	12
0	NALBUPHINE HYDROCHLORIDE	12
0	NAVOCAFTOR	12
0	NEOLYMPHOSTIN A	12
0	NIFLUMIC ACID	12
0	NITROFURANTOIN, MACROCRYSTALS	12
0	NS004	12
0	NV-128	12
0	O-F-AMIDINE	12
0	OLACAFTOR	12
0	OXTRIPHYLLINE	12
0	PALIPERIDONE	12
0	PERGOLIDE	12
0	PERMETHRIN	12
0	PHA-665752	12
0	PHENYLGLYCINE-01	12
0	PIOGLITAZONE HYDROCHLORIDE	12
0	PIPERINE	12
0	PRELADENANT	12
0	PROGESTIN	12
0	PROPAFENONE	12
0	PYRIMETHAMINE	12
0	QUARFLOXIN	12
0	QUERCETIN DIHYDRATE	12
0	QUINACRINE DIHYDROCHLORIDE	12
0	QUINESTROL	12
0	REBASTINIB	12
0	RECOMBINANT COLONY STIMULATING FACTOR	12
0	RECOMBINANT TUMOR NECROSIS FACTOR FAMILY PROTEIN	12
0	SALIRASIB	12
0	SCH 58261	12
0	SCH442416	12
0	SELENIUM	12
0	SENNOSIDE B	12
0	SIFALIMUMAB	12
0	SKF-38393	12
0	SOTALOL	12
0	ST-1535	12
0	SULFONAMIDE-01	12
0	TALETRECTINIB	12
0	TAMSULOSIN HYDROCHLORIDE	12
0	TASELISIB	12
0	TBBT	12
0	TBPS	12
0	TELATINIB	12
0	TESMILIFENE	12
0	TEZACAFTOR	12
0	TEZACAFTOR AND IVACAFTOR	12
0	THAPSIGARGIN	12
0	THEAFLAVIN	12
0	THEOPHYLLINE SODIUM GLYCINATE	12
0	THIOTEPA	12
0	THYMIDINE	12
0	TOFACITINIB	12
0	TONAPOFYLLINE	12
0	TRICLOCARBAN	12
0	TRYPAN BLUE	12
0	TRYPTOPHAN	12
0	UCCF-029	12
0	UCCF-339	12
0	UCCF-853	12
0	ULINASTATIN	12
0	URMC-099	12
0	VIPADENANT	12
0	VITAMIN B12	12
0	VON WILLEBRAND FACTOR	12
0	VU0001171	12
0	WIN 62,577	12
0	XL-820	12
0	XL820	12
0	ZAFIRLUKAST	12
0	ZERANOL	12
0	[125I]EPIBATIDINE	12
0	[3H]CYTISINE	12
0	(2S)-1-(1H-INDOL-3-YL)-3-{[5-(3-METHYL-1H-INDAZOL-5-YL)PYRIDIN-3-YL]OXY}PROPAN-2-AMINE	11
0	(HYDROXYMETHYLPHENYL)AGOMELATINE	11
0	(R,S)-4-PPG	11
0	(RS)-ROSCOVITINE	11
0	(S)-3,4-DCPG	11
0	(S)-PIA	11
0	2-(INDOLIN-1YL)-MELATONIN	11
0	2-HEXYNYL-NECA	11
0	2-IODOACETAMIDE	11
0	2-PICOLINIC ACID	11
0	3,4-DICHLOROISOCOUMARIN	11
0	3,4-METHYLENEDIOXYMETHAMPHETAMINE	11
0	3,5-DIIODO-L-TYROSINE	11
0	4'-METHOXYFLAVONE	11
0	4-{2-[(7-AMINO-2-FURAN-2-YL[1,2,4]TRIAZOLO[1,5-A][1,3,5]TRIAZIN-5-YL)AMINO]ETHYL}PHENOL	11
0	5,7-DIHYDROXYISOFLAVONE	11
0	5-(N,N-HEXAMETHYLENE)-AMILORIDE	11
0	5-METHOXY-LUZINDOLE	11
0	5-QUINOXALIN-6-YLMETHYLENE-THIAZOLIDINE-2,4-DIONE	11
0	6-HYDROXY-5,7-DIMETHOXYFLAVONE	11
0	7-HYDROXYSTAUROSPORINE	11
0	ADINAZOLAM	11
0	AEE-788	11
0	ALPHA-1-PROTEINASE INHIBITOR HUMAN	11
0	AMLODIPINE BENZOATE	11
0	AMLODIPINE MALEATE	11
0	ANIRACETAM	11
0	ARACHIDONIC ACID	11
0	ATL802	11
0	AVATROMBOPAG	11
0	AVUTOMETINIB	11
0	AZD-4547	11
0	AZD8055	11
0	BAY 60-6583	11
0	BAY-8400	11
0	BECLOMETHASONE	11
0	BENDROFLUMETHIAZIDE	11
0	BENIDIPINE	11
0	BENZAMIL	11
0	BIRICODAR	11
0	BLINATUMOMAB	11
0	BOMPPA	11
0	BRIMONIDINE	11
0	BRIVANIB	11
0	BRYOSTATIN	11
0	BRYOSTATIN 1	11
0	BUPRENORPHINE	11
0	BUPROPION HYDROCHLORIDE	11
0	BUTALBITAL	11
0	BUTYLATED HYDROXYTOLUENE	11
0	CCPA	11
0	CDP840	11
0	CEFOPERAZONE	11
0	CEFOXITIN SODIUM	11
0	CEPHALEXIN ANHYDROUS	11
0	CHEMBL:CHEMBL1270169	11
0	CHEMBL:CHEMBL1287980	11
0	CHEMBL:CHEMBL1304363	11
0	CHEMBL:CHEMBL136344	11
0	CHEMBL:CHEMBL146525	11
0	CHEMBL:CHEMBL1546223	11
0	CHEMBL:CHEMBL1701915	11
0	CHEMBL:CHEMBL1910971	11
0	CHEMBL:CHEMBL1984884	11
0	CHEMBL:CHEMBL1989853	11
0	CHEMBL:CHEMBL2002487	11
0	CHEMBL:CHEMBL2002849	11
0	CHEMBL:CHEMBL316589	11
0	CHEMBL:CHEMBL461193	11
0	CHEMBL:CHEMBL473721	11
0	CHEMBL:CHEMBL486706	11
0	CHEMBL:CHEMBL530291	11
0	CHEMBL:CHEMBL530361	11
0	CHEMBL:CHEMBL531322	11
0	CHEMBL:CHEMBL578504	11
0	CHEMBL:CHEMBL579957	11
0	CHEMBL:CHEMBL580340	11
0	CHEMBL:CHEMBL580421	11
0	CHEMBL:CHEMBL581044	11
0	CHEMBL:CHEMBL581677	11
0	CHEMBL:CHEMBL581929	11
0	CHEMBL:CHEMBL582722	11
0	CHEMBL:CHEMBL589715	11
0	CHEMBL:CHEMBL591137	11
0	CHEMBL:CHEMBL599255	11
0	CIFEA	11
0	CINOLAZEPAM	11
0	CLODRONIC ACID	11
0	COMPOUND 11J [PMID: 23021994]	11
0	COMPOUND 13A [PMID: 23639540]	11
0	COMPOUND 19A [PMID: 30503936]	11
0	COMPOUND 41 [PMID: 31855425]	11
0	COMPOUND 6A [PMID: 18942826]	11
0	CPX	11
0	CROMOGLYCATE	11
0	CUCURBITACIN B	11
0	CYCLOTHIAZIDE	11
0	CYPROHEPTADINE HYDROCHLORIDE	11
0	DACOMITINIB ANHYDROUS	11
0	DAPH	11
0	DAPHNETIN	11
0	DAPHNORIN	11
0	DERENOFYLLINE	11
0	DEXFOSFOSERINE	11
0	DEXMEDETOMIDINE HYDROCHLORIDE	11
0	DH97	11
0	DIFAMILAST	11
0	DILTIAZEM MALATE	11
0	DIMETHYL SULFOXIDE	11
0	DPCPX	11
0	DROLOXIFENE	11
0	ERDAFITINIB	11
0	ERGOT ALKALOIDS	11
0	ESTROPIPATE	11
0	ETIDRONIC ACID	11
0	FADROZOLE	11
0	FAM-TRASTUZUMAB DERUXTECAN-NXKI	11
0	FISETIN	11
0	FK-453	11
0	FLUDIAZEPAM	11
0	FLUNISOLIDE ANHYDROUS	11
0	FLUTICASONE	11
0	FPL64176	11
0	GAMMA-INTERFERON	11
0	GEDUNIN	11
0	GEMTUZUMAB OZOGAMICIN	11
0	GLAFENINE	11
0	GLYCOVIR	11
0	GS9667	11
0	GUANFACINE HYDROCHLORIDE	11
0	GUTHION	11
0	GW-2580	11
0	H+	11
0	HARMINE	11
0	HEMADO	11
0	HEPTACHLOR	11
0	HESPERIDIN	11
0	HONOKIOL	11
0	INAVOLISIB	11
0	INDINAVIR	11
0	IONOMYCIN	11
0	IRIGENOL	11
0	ISOAMYL-AGOMELATINE	11
0	ISOTHYMONIN	11
0	ITRACONAZOLE	11
0	JNJ-26483327	11
0	KF26777	11
0	L-AP4	11
0	L-TRP-TRP-TRP	11
0	LA3+	11
0	LACIDIPINE	11
0	LASALOCID A SODIUM	11
0	LEUPROLIDE ACETATE	11
0	LEVAMLODIPINE MALEATE	11
0	LEVONORGESTREL	11
0	LISURIDE	11
0	LOSARTAN POTASSIUM	11
0	LUF5981	11
0	LUMASIRAN	11
0	LY341495	11
0	MALTOSE	11
0	MANIDIPINE	11
0	MARGETUXIMAB-CMKB	11
0	MARIZOMIB	11
0	MECHLORETHAMINE	11
0	MEDRONIC ACID	11
0	MEDROXYPROGESTERONE	11
0	MEPIRODIPINE	11
0	METAMIZOLE SODIUM	11
0	METHARBITAL	11
0	METHYCLOTHIAZIDE	11
0	METHYLPREDNISOLONE	11
0	METOCLOPRAMIDE HYDROCHLORIDE	11
0	METOLAZONE	11
0	METOPROLOL	11
0	MINOXIDIL	11
0	MIPSAGARGIN	11
0	MK-0359	11
0	MK-0873	11
0	MOCETINOSTAT	11
0	MOXONIDINE	11
0	MRE 2029F20	11
0	MRE 3008F20	11
0	MRS1191	11
0	MRS1523	11
0	MRS1754	11
0	MRS3558	11
0	MSX-2	11
0	MUPARFOSTAT	11
0	N,N'-DIPHENYL-P-PHENYLENEDIAMINE	11
0	NAFTOPIDIL	11
0	NAMODENOSON	11
0	NEDOSIRAN	11
0	NERVE GROWTH FACTOR	11
0	NIGULDIPINE	11
0	NIK INHIBITOR 12F	11
0	NOVOBIOCIN	11
0	OSI-930	11
0	PARDOPRUNOX	11
0	PENICILLIN G POTASSIUM	11
0	PENTAMIDINE ISETHIONATE	11
0	PENTAZOCINE	11
0	PENTOBARBITAL SODIUM	11
0	PHENELZINE	11
0	PHYSODIC ACID	11
0	PICLAMILAST	11
0	PIFEXOLE	11
0	PIPLARTINE	11
0	POLYETHYLENE GLYCOL 4000	11
0	POZIOTINIB	11
0	PROFLAVINE	11
0	PSB603	11
0	PYRROLIDINE DITHIOCARBAMATE	11
0	QUINACRINE	11
0	REPOTRECTINIB	11
0	RESVERATROL 4'-METHYL ETHER	11
0	RETINYL ACETATE	11
0	REVAMILAST	11
0	RKI-1447	11
0	RO20-1724	11
0	ROCILETINIB	11
0	ROLOFYLLINE	11
0	RONTALIZUMAB	11
0	RS-17053	11
0	RS-25344	11
0	SARACATINIB	11
0	SB 216763	11
0	SEROTONIN	11
0	SGI-1776	11
0	SIB-1893	11
0	SILVER SULFADIAZINE	11
0	SPERMINE	11
0	SPIROXATRINE	11
0	STAVUDINE	11
0	TALBUTAL	11
0	TANESPIMYCIN	11
0	TANSHINONE IIA SULFONATE	11
0	TAREXTUMAB	11
0	TARLOXOTINIB	11
0	TCPA	11
0	TEGASEROD MALEATE	11
0	TENOXICAM	11
0	TETRAIDOFLUORESCEIN	11
0	TETRANDRINE	11
0	TICAGRELOR	11
0	TRACAZOLATE	11
0	TRANILAST	11
0	TRIMETHADIONE	11
0	UCM 454	11
0	UCM 765	11
0	UCM1014	11
0	VITAMIN B6	11
0	VITAMIN D	11
0	XL-228	11
0	ZM336372	11
0	ZOLPIDEM TARTRATE	11
0	ZOTIRACICLIB	11
0	[125I]DIV880	11
0	[125I]S70254	11
0	[14C]HISTIDINE	11
0	(S)-FLUOXETINE	10
0	-ERGOCRYPTINE	10
0	1,2-NAPHTHOQUINONE	10
0	2-MERCAPTONICOTINIC ACID	10
0	4',7-DIMETHOXY-5-HYDROXYGENISTEIN	10
0	6,4'-DIMETHOXYFLAVONE	10
0	6-METHYLFLAVONE	10
0	A77636	10
0	ACEBUTOLOL	10
0	ACITRETIN	10
0	ADP	10
0	AEE788	10
0	ALLITINIB	10
0	ALVIMOPAN ANHYDROUS	10
0	ANLOTINIB	10
0	ANTI-EGFR/HER2/HER3 MONOCLONAL ANTIBODY MIXTURE SYM013	10
0	APADENOSON	10
0	ARTESUNATE	10
0	ATOSIBAN	10
0	AZD-8186	10
0	BENZODIAZEPINE	10
0	BGT-226	10
0	BICALUTAMIDE	10
0	BINETRAKIN	10
0	BMS-599626	10
0	C5A	10
0	CABERGOLINE	10
0	CANNABIDIOL	10
0	CD24FC	10
0	CEP-1347	10
0	CGS-27023A	10
0	CHEMBL:CHEMBL1079460	10
0	CHEMBL:CHEMBL1198140	10
0	CHEMBL:CHEMBL119878	10
0	CHEMBL:CHEMBL122355	10
0	CHEMBL:CHEMBL1256660	10
0	CHEMBL:CHEMBL1329443	10
0	CHEMBL:CHEMBL1342336	10
0	CHEMBL:CHEMBL1343568	10
0	CHEMBL:CHEMBL1383812	10
0	CHEMBL:CHEMBL1439833	10
0	CHEMBL:CHEMBL1442783	10
0	CHEMBL:CHEMBL1466186	10
0	CHEMBL:CHEMBL1537417	10
0	CHEMBL:CHEMBL1606	10
0	CHEMBL:CHEMBL1889303	10
0	CHEMBL:CHEMBL1902074	10
0	CHEMBL:CHEMBL201325	10
0	CHEMBL:CHEMBL260342	10
0	CHEMBL:CHEMBL260560	10
0	CHEMBL:CHEMBL329673	10
0	CHEMBL:CHEMBL336095	10
0	CHEMBL:CHEMBL338115	10
0	CHEMBL:CHEMBL408850	10
0	CHEMBL:CHEMBL428064	10
0	CHEMBL:CHEMBL463783	10
0	CHEMBL:CHEMBL502774	10
0	CHEMBL:CHEMBL538798	10
0	CHEMBL:CHEMBL546865	10
0	CHEMBL:CHEMBL547304	10
0	CHEMBL:CHEMBL578905	10
0	CHEMBL:CHEMBL580609	10
0	CHEMBL:CHEMBL581251	10
0	CHEMBL:CHEMBL582030	10
0	CHEMBL:CHEMBL590927	10
0	CHEMBL:CHEMBL591404	10
0	CHEMBL:CHEMBL592316	10
0	CHEMBL:CHEMBL592558	10
0	CHEMBL:CHEMBL596836	10
0	CHEMBL:CHEMBL598903	10
0	CHEMBL:CHEMBL600738	10
0	CHEMBL:CHEMBL601146	10
0	CHEMBL:CHEMBL601547	10
0	CHEMBL:CHEMBL601933	10
0	CHEMBL:CHEMBL602127	10
0	CHEMBL:CHEMBL602213	10
0	CHEMBL:CHEMBL602990	10
0	CHEMBL:CHEMBL606167	10
0	CHEMBL:CHEMBL606456	10
0	CHEMBL:CHEMBL606532	10
0	CHEMBL:CHEMBL74852	10
0	CICLOPIROX OLAMINE	10
0	CLOFOCTOL	10
0	CM-082	10
0	COBIMETINIB	10
0	COLFORSIN	10
0	COMPOUND 13D [PMID: 23639540]	10
0	COMPOUND 15A [PMID: 32069401]	10
0	COTININE	10
0	CP-459632	10
0	CT-1578	10
0	DELGOCITINIB	10
0	DEMECLOCYCLINE HYDROCHLORIDE	10
0	DESMOPRESSIN	10
0	DEXFENFLURAMINE HYDROCHLORIDE	10
0	DICYCLOMINE HYDROCHLORIDE	10
0	DIENESTROL	10
0	DIPHENIDOL	10
0	DITHIAZANINE	10
0	DOFETILIDE	10
0	DUVELISIB	10
0	EFONIDIPINE	10
0	EGANELISIB	10
0	ELACESTRANT	10
0	ELZOVANTINIB	10
0	EMETINE HYDROCHLORIDE	10
0	EPIRUBICIN HYDROCHLORIDE	10
0	ESCULETIN	10
0	ESZOPICLONE	10
0	FENCLONINE	10
0	FENDILINE HYDROCHLORIDE	10
0	FLUCONAZOLE	10
0	FLURBIPROFEN	10
0	FORMESTANE	10
0	FUTIBATINIB	10
0	GALANGIN	10
0	GLIMEPIRIDE	10
0	GNE-0877	10
0	GREEN TEA EXTRACT	10
0	GSK-690693	10
0	GTP-14564	10
0	HISTAMINE	10
0	HYDROXYZINE PAMOATE	10
0	IDRONOXIL	10
0	IL-4	10
0	IMMUNOTHERAPEUTIC AGENT	10
0	INDACATEROL	10
0	INDOCYANINE GREEN ACID FORM	10
0	IPOMEANOL	10
0	ISOCONAZOLE	10
0	ISOGUVACINE	10
0	IZENCITINIB	10
0	KBP5209	10
0	LADUVIGLUSIB	10
0	LAVENDUSTIN C	10
0	LINOLEIC ACID	10
0	LSP4-2022	10
0	LUSUTROMBOPAG	10
0	MANNITOL	10
0	MAPROTILINE HYDROCHLORIDE	10
0	MARIMASTAT	10
0	MECLOFENAMATE	10
0	MEMANTINE HYDROCHLORIDE	10
0	MEPLAZUMAB	10
0	MEPROBAMATE	10
0	METENKEFALIN	10
0	METERGOLINE	10
0	METHYLCURCUMIN	10
0	METHYLNALTREXONE	10
0	MK-0752	10
0	NALDEMEDINE	10
0	NALIDIXIC ACID	10
0	NALMEFENE	10
0	NAPORAFENIB	10
0	NATEGLINIDE	10
0	NELIVAPTAN	10
0	NERAMEXANE MESYLATE	10
0	NI2+	10
[truncated: 142,389 more rows]
